# Supplementary material for: Evidence for two domestication lineages supporting a middle-eastern origin for Brassica oleracea crops from diversified kale populations
Source: Hortic Res. 2022 Feb 19;9:uhac033. doi: 10.1093/hr/uhac033 (PMC8976692; doi:10.1093/hr/uhac033)
Supplement: Web_Material_uhac033 [file web_material_uhac033.zip]

Archive with 2 entries (2 files):
- Supplementary information.docx
- Table S1.xlsx
