# Supplementary material for: Evidence for two domestication lineages supporting a middle-eastern origin for Brassica oleracea crops from diversified kale populations
Source: Hortic Res. 2022 Feb 19;9:uhac033. doi: 10.1093/hr/uhac033 (PMC8976692; doi:10.1093/hr/uhac033)
Supplement: Web_Material_uhac033 [file web_material_uhac033.zip › Table S1.xlsx]

## Sheet: Table S1
Table S1. The information of all accessions usd in this study.
Accession_Number	New_Number	Type	Collection	Genus	Species	Variety	Chromosome No.	Origin	Accession/Cultivar Name	Genebank/Breeder	Notes
TKI1069	Br_ge_ssa38	Broccoli_spring-summer-autumn	genebank	Brassica	oleracea	italica	9	ITA	PI 662711	GRIN
TKI1121	Br_ge_ssa39	Broccoli_spring-summer-autumn	genebank	Brassica	oleracea	italica	9	ITA	PI 462206	GRIN
TKI1124	Br_ge_ssa40	Broccoli_spring-summer-autumn	genebank	Brassica	oleracea	italica	9	ITA	PI 462207	GRIN
TKI1131	Br_ge_ssa41	Broccoli_spring-summer-autumn	genebank	Brassica	oleracea	italica	9	ITA	PI 662522	GRIN
TKI408	Br_ge_ssa42	Broccoli_spring-summer-autumn	genebank	Brassica	oleracea	italica	9	USA	BRA 1422	IPK
TKI409	Br_ge_ssa43	Broccoli_spring-summer-autumn	genebank	Brassica	oleracea	italica	9	IRQ	BRA 1427	IPK
TKI594	Br_ge_ssa44	Broccoli_spring-summer-autumn	genebank	Brassica	oleracea	italica	9	ITA	HRIGRU 7514	HRI
TKI595	Br_ge_ssa45	Broccoli_spring-summer-autumn	genebank	Brassica	oleracea	italica	9	ITA	HRIGRU 7518	HRI
TKI596	Br_ge_ssa46	Broccoli_spring-summer-autumn	genebank	Brassica	oleracea	italica	9	GBR	HRIGRU 8631	HRI	winter cauliflower
TKI597	Br_ge_ssa47	Broccoli_spring-summer-autumn	genebank	Brassica	oleracea	italica	9	ITA	HRIGRU 4707	HRI
TKI599	Br_ge_ssa48	Broccoli_spring-summer-autumn	genebank	Brassica	oleracea	italica	9	USA	HRIGRU 8658	HRI
TKI601	Br_ge_ssa49	Broccoli_spring-summer-autumn	genebank	Brassica	oleracea	italica	9	JPN	HRIGRU 9842	HRI
TKI606	Br_ge_ssa50	Broccoli_spring-summer-autumn	genebank	Brassica	oleracea	italica	9	CAN	HRIGRU 6703	HRI
TKI789	Br_ge_ssa51	Broccoli_spring-summer-autumn	genebank	Brassica	oleracea	italica	9	IRQ	CGN18448	CGN
TKI811	Br_ge_ssa52	Broccoli_spring-summer-autumn	genebank	Brassica	oleracea	italica	9	USA	CGN18473	CGN
TKI812	Br_ge_ssa53	Broccoli_spring-summer-autumn	genebank	Brassica	oleracea	italica	9	USA	CGN18474	CGN
TKI1083	Br_ge_un10	Broccoli_unknown	genebank	Brassica	oleracea	italica	9	CHN	PI 662766	GRIN
TKI1101	Br_ge_un11	Broccoli_unknown	genebank	Brassica	oleracea	italica	9	ITA	PI 462209	GRIN	CC field winter cauliflower; field Wouter sprouting
TKI1111	Br_ge_un12	Broccoli_unknown	genebank	Brassica	oleracea	italica	9	ITA	PI 462208	GRIN
TKI1115	Br_ge_un13	Broccoli_unknown	genebank	Brassica	oleracea	italica	9	IND	PI 165488	GRIN
TKI1123	Br_ge_un14	Broccoli_unknown	genebank	Brassica	oleracea	italica	9	ITA	PI 662523	GRIN
TKI1160	Br_ge_un15	Broccoli_unknown	genebank	Brassica	oleracea	italica	9	NA	GD33	HRI
TKI600	Br_ge_un16	Broccoli_unknown	genebank	Brassica	oleracea	italica	9	ITA	HRIGRU 5416	HRI	feathery leaves, sprouting broccoli
TKI603	Br_ge_un17	Broccoli_unknown	genebank	Brassica	oleracea	italica	9	GBR	HRIGRU 10702	HRI
TKI605	Br_ge_un18	Broccoli_unknown	genebank	Brassica	oleracea	italica	9	ITA	HRIGRU 5256	HRI
TKI1068	Br_ge_un3	Broccoli_unknown	genebank	Brassica	oleracea	italica	9	ITA	PI 662536	GRIN
TKI1070	Br_ge_un4	Broccoli_unknown	genebank	Brassica	oleracea	italica	9	ITA	PI 662531	GRIN
TKI1072	Br_ge_un5	Broccoli_unknown	genebank	Brassica	oleracea	italica	9	GBR	PI 662529	GRIN
TKI1073	Br_ge_un6	Broccoli_unknown	genebank	Brassica	oleracea	italica	9	ITA	PI 662532	GRIN
TKI1079	Br_ge_un7	Broccoli_unknown	genebank	Brassica	oleracea	italica	9	ITA	PI 662712	GRIN
TKI1080	Br_ge_un8	Broccoli_unknown	genebank	Brassica	oleracea	italica	9	USA	PI 662578	GRIN
TKI1081	Br_ge_un9	Broccoli_unknown	genebank	Brassica	oleracea	italica	9	CHN	PI 662767	GRIN
TKI1071	Br_ge_wi17	Broccoli_winter	genebank	Brassica	oleracea	italica	9	ITA	PI 662713	GRIN
TKI1074	Br_ge_wi18	Broccoli_winter	genebank	Brassica	oleracea	italica	9	GBR	PI 662525	GRIN
TKI1075	Br_ge_wi19	Broccoli_winter	genebank	Brassica	oleracea	italica	9	GBR	PI 662526	GRIN
TKI1076	Br_ge_wi20	Broccoli_winter	genebank	Brassica	oleracea	italica	9	GBR	PI 662524	GRIN
TKI1077	Br_ge_wi21	Broccoli_winter	genebank	Brassica	oleracea	italica	9	GBR	PI 662528	GRIN
TKI1078	Br_ge_wi22	Broccoli_winter	genebank	Brassica	oleracea	italica	9	GBR	PI 662672	GRIN
TKI1135	Br_ge_wi23	Broccoli_winter	genebank	Brassica	oleracea	italica	9	ITA	PI 462210	GRIN
TKI590	Br_ge_wi24	Broccoli_winter	genebank	Brassica	oleracea	italica	9	ITA	HRIGRU 2398	HRI
TKI592	Br_ge_wi25	Broccoli_winter	genebank	Brassica	oleracea	italica	9	GBR	HRIGRU 3577	HRI
TKI593	Br_ge_wi26	Broccoli_winter	genebank	Brassica	oleracea	italica	9	GBR	HRIGRU 6223	HRI
TKI598	Br_ge_wi27	Broccoli_winter	genebank	Brassica	oleracea	italica	9	ITA	HRIGRU 4721	HRI
TKI607	Br_ge_wi29	Broccoli_winter	genebank	Brassica	oleracea	italica	9	GBR	HRIGRU 3516	HRI
TKI608	Br_ge_wi30	Broccoli_winter	genebank	Brassica	oleracea	italica	9	GBR	HRIGRU 3543	HRI
TKI609	Br_ge_wi31	Broccoli_winter	genebank	Brassica	oleracea	italica	9	GBR	HRIGRU 3546	HRI
TKI610	Br_ge_wi32	Broccoli_winter	genebank	Brassica	oleracea	italica	9	GBR	HRIGRU 3566	HRI
TKI134	Br_hy_ssa10	Broccoli_spring-summer-autumn	hybrids	Brassica	oleracea	italica	9	NA	AGASSI	Rijk Zwaan
TKI152	Br_hy_ssa11	Broccoli_spring-summer-autumn	hybrids	Brassica	oleracea	italica	9	NA	NAIHANYOUXIU	Sakata
TKI156	Br_hy_ssa12	Broccoli_spring-summer-autumn	hybrids	Brassica	oleracea	italica	9	NA	ORANTES	Rijk Zwaan
TKI163	Br_hy_ssa13	Broccoli_spring-summer-autumn	hybrids	Brassica	oleracea	italica	9	NA	REGGI	Rijk Zwaan
TKI180	Br_hy_ssa14	Broccoli_spring-summer-autumn	hybrids	Brassica	oleracea	italica	9	NA	TYPHOON	Tozer
TKI191	Br_hy_ssa15	Broccoli_spring-summer-autumn	hybrids	Brassica	oleracea	italica	9	NA	AQUILES	Sakata
TKI207	Br_hy_ssa16	Broccoli_spring-summer-autumn	hybrids	Brassica	oleracea	italica	9	NA	EOS	Monsanto
TKI221	Br_hy_ssa17	Broccoli_spring-summer-autumn	hybrids	Brassica	oleracea	italica	9	NA	MONTEVIDEO	Syngenta
TKI222	Br_hy_ssa18	Broccoli_spring-summer-autumn	hybrids	Brassica	oleracea	italica	9	NA	MONTOP	Syngenta
TKI223	Br_hy_ssa19	Broccoli_spring-summer-autumn	hybrids	Brassica	oleracea	italica	9	NA	NAXOS	Sakata
TKI005	Br_hy_ssa2	Broccoli_spring-summer-autumn	hybrids	Brassica	oleracea	italica	9	NA	HERITAGE	Monsanto
TKI234	Br_hy_ssa20	Broccoli_spring-summer-autumn	hybrids	Brassica	oleracea	italica	9	NA	SGD93200	Syngenta
TKI258	Br_hy_ssa21	Broccoli_spring-summer-autumn	hybrids	Brassica	oleracea	italica	9	NA	MONACO	Syngenta
TKI260	Br_hy_ssa22	Broccoli_spring-summer-autumn	hybrids	Brassica	oleracea	italica	9	NA	STEEL	Monsanto/Seminis
TKI298	Br_hy_ssa23	Broccoli_spring-summer-autumn	hybrids	Brassica	oleracea	italica	9	NA	GREEN CANNON	Others(Japanese)
TKI300	Br_hy_ssa24	Broccoli_spring-summer-autumn	hybrids	Brassica	oleracea	italica	9	NA	OHAYO	Others(Japanese)
TKI302	Br_hy_ssa25	Broccoli_spring-summer-autumn	hybrids	Brassica	oleracea	italica	9	NA	PIXCEL	Others(Japanese)
TKI304	Br_hy_ssa26	Broccoli_spring-summer-autumn	hybrids	Brassica	oleracea	italica	9	NA	SUMMER DOME	Others(Japanese)
TKI309	Br_hy_ssa27	Broccoli_spring-summer-autumn	hybrids	Brassica	oleracea	italica	9	NA	HEIGHTS	Takii
TKI310	Br_hy_ssa28	Broccoli_spring-summer-autumn	hybrids	Brassica	oleracea	italica	9	NA	TBR-499	Takii
TKI332	Br_hy_ssa29	Broccoli_spring-summer-autumn	hybrids	Brassica	oleracea	italica	9	NA	VIOLET QUEEN	Takii
TKI014	Br_hy_ssa3	Broccoli_spring-summer-autumn	hybrids	Brassica	oleracea	italica	9	NA	BATAVIA	Bejo
TKI350	Br_hy_ssa30	Broccoli_spring-summer-autumn	hybrids	Brassica	oleracea	italica	9	NA	CLX3512	HMClause
TKI351	Br_hy_ssa31	Broccoli_spring-summer-autumn	hybrids	Brassica	oleracea	italica	9	NA	CLX35984	HMClause
TKI352	Br_hy_ssa32	Broccoli_spring-summer-autumn	hybrids	Brassica	oleracea	italica	9	NA	CLX35985	HMClause
TKI353	Br_hy_ssa33	Broccoli_spring-summer-autumn	hybrids	Brassica	oleracea	italica	9	NA	CLX35986	HMClause
TKI363	Br_hy_ssa34	Broccoli_spring-summer-autumn	hybrids	Brassica	oleracea	italica	9	NA	JETDOME	Mikadokyowa
TKI387	Br_hy_ssa36	Broccoli_spring-summer-autumn	hybrids	Brassica	oleracea	italica	9	NA	RUMBA	HMClause
TKI391	Br_hy_ssa37	Broccoli_spring-summer-autumn	hybrids	Brassica	oleracea	italica	9	NA	SHIGEMORI	Mikadokyowa
TKI015	Br_hy_ssa4	Broccoli_spring-summer-autumn	hybrids	Brassica	oleracea	italica	9	NA	BELSTAR	Bejo
TKI075	Br_hy_ssa5	Broccoli_spring-summer-autumn	hybrids	Brassica	oleracea	italica	9	NA	LUCKY	Bejo
TKI097	Br_hy_ssa6	Broccoli_spring-summer-autumn	hybrids	Brassica	oleracea	italica	9	NA	EVEREST	Syngenta
TKI101	Br_hy_ssa7	Broccoli_spring-summer-autumn	hybrids	Brassica	oleracea	italica	9	NA	GREEN MAGIC	Sakata
TKI111	Br_hy_ssa8	Broccoli_spring-summer-autumn	hybrids	Brassica	oleracea	italica	9	NA	NY 6979	GB
TKI126	Br_hy_ssa9	Broccoli_spring-summer-autumn	hybrids	Brassica	oleracea	italica	9	NA	IRON MAN	Monsanto/Seminis
TKI1152	Br_hy_un1	Broccoli_unknown	hybrids	Brassica	oleracea	italica	9	NA	CLX 3508	NA
TKI018	Br_hy_wi1	Broccoli_winter	hybrids	Brassica	oleracea	italica	9	NA	BURBANK	Bejo
TKI307	Br_hy_wi10	Broccoli_winter	hybrids	Brassica	oleracea	italica	9	NA	YOSHI MIDORI 408	Others(Japanese)
TKI319	Br_hy_wi11	Broccoli_winter	hybrids	Brassica	oleracea	italica	9	NA	GREEN BEAUTY	Takii
TKI329	Br_hy_wi12	Broccoli_winter	hybrids	Brassica	oleracea	italica	9	NA	TBR-508	Takii
TKI335	Br_hy_wi13	Broccoli_winter	hybrids	Brassica	oleracea	italica	9	NA	AOMINORI	Mikadokyowa
TKI358	Br_hy_wi14	Broccoli_winter	hybrids	Brassica	oleracea	italica	9	NA	FUKUMINORI	Mikadokyowa
TKI365	Br_hy_wi15	Broccoli_winter	hybrids	Brassica	oleracea	italica	9	NA	KECHUA	HMClause
TKI389	Br_hy_wi16	Broccoli_winter	hybrids	Brassica	oleracea	italica	9	NA	SACHIYOSHI	Mikadokyowa
TKI049	Br_hy_wi2	Broccoli_winter	hybrids	Brassica	oleracea	italica	9	NA	MENDOCINO	Bejo
TKI078	Br_hy_wi3	Broccoli_winter	hybrids	Brassica	oleracea	italica	9	NA	SANTEE	Bejo
TKI107	Br_hy_wi4	Broccoli_winter	hybrids	Brassica	oleracea	italica	9	NA	MARATHON	Sakata
TKI128	Br_hy_wi5	Broccoli_winter	hybrids	Brassica	oleracea	italica	9	NA	PARTHENON	Sakata
TKI194	Br_hy_wi6	Broccoli_winter	hybrids	Brassica	oleracea	italica	9	NA	AVENGER	Sakata
TKI220	Br_hy_wi7	Broccoli_winter	hybrids	Brassica	oleracea	italica	9	NA	MONRELLO	Syngenta
TKI301	Br_hy_wi8	Broccoli_winter	hybrids	Brassica	oleracea	italica	9	NA	OKU MIDORI 100	Others(Japanese)
TKI303	Br_hy_wi9	Broccoli_winter	hybrids	Brassica	oleracea	italica	9	NA	SHIKI MIDORI NO.96	Others(Japanese)
WBol401	Br_ot_un19	Broccoli_unknown	others	Brassica	oleracea	italica	9	NA	NA	NA
TKI512	Ca_ge_ro10	Cauliflower_romanesco	genebank	Brassica	oleracea	botrytis	9	GBR	HRIGRU 7520	HRI
TKI1108	Ca_ge_ro5	Cauliflower_romanesco	genebank	Brassica	oleracea	botrytis	9	ITA	PI 462221	GRIN
TKI1112d	Ca_ge_ro7	Cauliflower_romanesco	genebank	Brassica	oleracea	botrytis	9	ITA	PI 662709	GRIN
TKI1137	Ca_ge_ro8	Cauliflower_romanesco	genebank	Brassica	oleracea	botrytis	9	ITA	PI 462223	GRIN	13/7 no curd yet, leaves very folded/unorganized
TKI511	Ca_ge_ro9	Cauliflower_romanesco	genebank	Brassica	oleracea	botrytis	9	ITA	HRIGRU 4861	HRI
TKI504-7	Ca_ge_sa100	Cauliflower_summer-autumn	genebank	Brassica	oleracea	botrytis	9	AUS	HRIGRU 7474	HRI
TKI504-8	Ca_ge_sa101	Cauliflower_summer-autumn	genebank	Brassica	oleracea	botrytis	9	AUS	HRIGRU 7474	HRI
TKI504-9	Ca_ge_sa102	Cauliflower_summer-autumn	genebank	Brassica	oleracea	botrytis	9	AUS	HRIGRU 7474	HRI
TKI504-10	Ca_ge_sa103	Cauliflower_summer-autumn	genebank	Brassica	oleracea	botrytis	9	AUS	HRIGRU 7474	HRI
TKI505	Ca_ge_sa104	Cauliflower_summer-autumn	genebank	Brassica	oleracea	botrytis	9	NLD	HRIGRU 2838	HRI
TKI506	Ca_ge_sa105	Cauliflower_summer-autumn	genebank	Brassica	oleracea	botrytis	9	EGY	HRIGRU 6557	HRI
TKI506-1	Ca_ge_sa106	Cauliflower_summer-autumn	genebank	Brassica	oleracea	botrytis	9	EGY	HRIGRU 6557	HRI
TKI506-2	Ca_ge_sa107	Cauliflower_summer-autumn	genebank	Brassica	oleracea	botrytis	9	EGY	HRIGRU 6557	HRI
TKI506-3	Ca_ge_sa108	Cauliflower_summer-autumn	genebank	Brassica	oleracea	botrytis	9	EGY	HRIGRU 6557	HRI
TKI506-4	Ca_ge_sa109	Cauliflower_summer-autumn	genebank	Brassica	oleracea	botrytis	9	EGY	HRIGRU 6557	HRI
TKI506-5	Ca_ge_sa110	Cauliflower_summer-autumn	genebank	Brassica	oleracea	botrytis	9	EGY	HRIGRU 6557	HRI
TKI506-6	Ca_ge_sa111	Cauliflower_summer-autumn	genebank	Brassica	oleracea	botrytis	9	EGY	HRIGRU 6557	HRI
TKI506-7	Ca_ge_sa112	Cauliflower_summer-autumn	genebank	Brassica	oleracea	botrytis	9	EGY	HRIGRU 6557	HRI
TKI506-8	Ca_ge_sa113	Cauliflower_summer-autumn	genebank	Brassica	oleracea	botrytis	9	EGY	HRIGRU 6557	HRI
TKI506-9	Ca_ge_sa114	Cauliflower_summer-autumn	genebank	Brassica	oleracea	botrytis	9	EGY	HRIGRU 6557	HRI
TKI506-10	Ca_ge_sa115	Cauliflower_summer-autumn	genebank	Brassica	oleracea	botrytis	9	EGY	HRIGRU 6557	HRI
TKI513	Ca_ge_sa116	Cauliflower_summer-autumn	genebank	Brassica	oleracea	botrytis	9	ITA	HRIGRU 4814	HRI
TKI514	Ca_ge_sa117	Cauliflower_summer-autumn	genebank	Brassica	oleracea	botrytis	9	GBR	HRIGRU 4991	HRI
TKI650	Ca_ge_sa118	Cauliflower_summer-autumn	genebank	Brassica	oleracea	botrytis	9	EGY	CGN07135	CGN
TKI671	Ca_ge_sa119	Cauliflower_summer-autumn	genebank	Brassica	oleracea	botrytis	9	NLD	CGN11073	CGN
TKI672	Ca_ge_sa120	Cauliflower_summer-autumn	genebank	Brassica	oleracea	botrytis	9	NLD	CGN11074	CGN
TKI673	Ca_ge_sa121	Cauliflower_summer-autumn	genebank	Brassica	oleracea	botrytis	9	NLD	CGN11076	CGN
TKI676	Ca_ge_sa122	Cauliflower_summer-autumn	genebank	Brassica	oleracea	botrytis	9	NLD	CGN11108	CGN
TKI695	Ca_ge_sa123	Cauliflower_summer-autumn	genebank	Brassica	oleracea	botrytis	9	CHN	CGN14027	CGN
TKI704	Ca_ge_sa124	Cauliflower_summer-autumn	genebank	Brassica	oleracea	botrytis	9	EGY	CGN14059	CGN
TKI720	Ca_ge_sa125	Cauliflower_summer-autumn	genebank	Brassica	oleracea	botrytis	9	NLD	CGN14110	CGN
TKI722	Ca_ge_sa126	Cauliflower_summer-autumn	genebank	Brassica	oleracea	botrytis	9	NLD	CGN14112	CGN
TKI729	Ca_ge_sa127	Cauliflower_summer-autumn	genebank	Brassica	oleracea	botrytis	9	NLD	CGN15131	CGN
TKI730	Ca_ge_sa128	Cauliflower_summer-autumn	genebank	Brassica	oleracea	botrytis	9	NLD	CGN15133	CGN
TKI731	Ca_ge_sa129	Cauliflower_summer-autumn	genebank	Brassica	oleracea	botrytis	9	NLD	CGN15135	CGN
TKI732	Ca_ge_sa130	Cauliflower_summer-autumn	genebank	Brassica	oleracea	botrytis	9	DNK	CGN15136	CGN
TKI827	Ca_ge_sa131	Cauliflower_summer-autumn	genebank	Brassica	oleracea	botrytis	9	DNK	NGB1818	SESTO -NGB
TKI1102	Ca_ge_sa84	Cauliflower_summer-autumn	genebank	Brassica	oleracea	botrytis	9	IND	PI 271320	GRIN
TKI1109	Ca_ge_sa85	Cauliflower_summer-autumn	genebank	Brassica	oleracea	botrytis	9	NLD	PI 662539	GRIN
TKI1110	Ca_ge_sa86	Cauliflower_summer-autumn	genebank	Brassica	oleracea	botrytis	9	YEM	PI 662538	GRIN
TKI1116	Ca_ge_sa87	Cauliflower_summer-autumn	genebank	Brassica	oleracea	botrytis	9	NLD	PI 662561	GRIN
TKI1133	Ca_ge_sa88	Cauliflower_summer-autumn	genebank	Brassica	oleracea	botrytis	9	ZAF	PI 234599	GRIN
TKI1140	Ca_ge_sa89	Cauliflower_summer-autumn	genebank	Brassica	oleracea	botrytis	9	TUR	PI 169034	GRIN	Tropical
TKI501	Ca_ge_sa90	Cauliflower_summer-autumn	genebank	Brassica	oleracea	botrytis	9	GBR	HRIGRU 4250	HRI
TKI502	Ca_ge_sa91	Cauliflower_summer-autumn	genebank	Brassica	oleracea	botrytis	9	NA	HRIGRU 4988	HRI
TKI503	Ca_ge_sa92	Cauliflower_summer-autumn	genebank	Brassica	oleracea	botrytis	9	AUS	HRIGRU 6254	HRI
TKI504	Ca_ge_sa93	Cauliflower_summer-autumn	genebank	Brassica	oleracea	botrytis	9	AUS	HRIGRU 7474	HRI
TKI504-1	Ca_ge_sa94	Cauliflower_summer-autumn	genebank	Brassica	oleracea	botrytis	9	AUS	HRIGRU 7474	HRI
TKI504-2	Ca_ge_sa95	Cauliflower_summer-autumn	genebank	Brassica	oleracea	botrytis	9	AUS	HRIGRU 7474	HRI
TKI504-3	Ca_ge_sa96	Cauliflower_summer-autumn	genebank	Brassica	oleracea	botrytis	9	AUS	HRIGRU 7474	HRI
TKI504-4	Ca_ge_sa97	Cauliflower_summer-autumn	genebank	Brassica	oleracea	botrytis	9	AUS	HRIGRU 7474	HRI
TKI504-5	Ca_ge_sa98	Cauliflower_summer-autumn	genebank	Brassica	oleracea	botrytis	9	AUS	HRIGRU 7474	HRI
TKI504-6	Ca_ge_sa99	Cauliflower_summer-autumn	genebank	Brassica	oleracea	botrytis	9	AUS	HRIGRU 7474	HRI
TKI407	Ca_ge_tr14	Cauliflower_tropical	genebank	Brassica	oleracea	botrytis	9	NA	BRA 1398	IPK
TKI507	Ca_ge_tr15	Cauliflower_tropical	genebank	Brassica	oleracea	botrytis	9	EGY	HRIGRU 6559	HRI
TKI508	Ca_ge_tr16	Cauliflower_tropical	genebank	Brassica	oleracea	botrytis	9	FRA	HRIGRU 7440	HRI
TKI649	Ca_ge_tr17	Cauliflower_tropical	genebank	Brassica	oleracea	botrytis	9	EGY	CGN07131	CGN
TKI675	Ca_ge_tr19	Cauliflower_tropical	genebank	Brassica	oleracea	botrytis	9	NLD	CGN11103	CGN
TKI677	Ca_ge_tr20	Cauliflower_tropical	genebank	Brassica	oleracea	botrytis	9	NLD	CGN11114	CGN
TKI692	Ca_ge_tr21	Cauliflower_tropical	genebank	Brassica	oleracea	botrytis	9	IDN	CGN11982	CGN
TKI788	Ca_ge_tr22	Cauliflower_tropical	genebank	Brassica	oleracea	botrytis	9	DEU	CGN18447	CGN
TKI810	Ca_ge_tr23	Cauliflower_tropical	genebank	Brassica	oleracea	botrytis	9	CSK	CGN18469	CGN
TKI1103	Ca_ge_un1	Cauliflower_unknown	genebank	Brassica	oleracea	botrytis	9	BRA	PI 441511	GRIN
TKI1127	Ca_ge_un10	Cauliflower_unknown	genebank	Brassica	oleracea	botrytis	9	ITA	PI 662537	GRIN
TKI1129	Ca_ge_un11	Cauliflower_unknown	genebank	Brassica	oleracea	botrytis	9	BRA	PI 441510	GRIN
TKI1130	Ca_ge_un12	Cauliflower_unknown	genebank	Brassica	oleracea	botrytis	9	ITA	PI 662521	GRIN
TKI1134	Ca_ge_un13	Cauliflower_unknown	genebank	Brassica	oleracea	botrytis	9	PAK	PI 269590	GRIN
TKI1138	Ca_ge_un14	Cauliflower_unknown	genebank	Brassica	oleracea	botrytis	9	PAK	PI 217934	GRIN
TKI1139	Ca_ge_un15	Cauliflower_unknown	genebank	Brassica	oleracea	botrytis	9	GBR	PI 662707	GRIN
TKI1142	Ca_ge_un16	Cauliflower_unknown	genebank	Brassica	oleracea	botrytis	9	AFG	PI 212592	GRIN
TKI1143	Ca_ge_un17	Cauliflower_unknown	genebank	Brassica	oleracea	botrytis	9	IRN	PI 226504	GRIN
TKI509	Ca_ge_un18	Cauliflower_unknown	genebank	Brassica	oleracea	botrytis	9	PRT	HRIGRU 7458	HRI
TKI693	Ca_ge_un19	Cauliflower_unknown	genebank	Brassica	oleracea	botrytis	9	NLD	CGN13959	CGN
TKI1107	Ca_ge_un2	Cauliflower_unknown	genebank	Brassica	oleracea	botrytis	9	PAK	PI 250127	GRIN
TKI694	Ca_ge_un20	Cauliflower_unknown	genebank	Brassica	oleracea	botrytis	9	NLD	CGN13962	CGN
TKI707	Ca_ge_un21	Cauliflower_unknown	genebank	Brassica	oleracea	botrytis	9	NLD	CGN14065	CGN
TKI719	Ca_ge_un22	Cauliflower_unknown	genebank	Brassica	oleracea	botrytis	9	NLD	CGN14102	CGN
TKI828	Ca_ge_un23	Cauliflower_unknown	genebank	Brassica	oleracea	botrytis	9	DNK	NGB2429	SESTO -NGB
TKI902	Ca_ge_un24	Cauliflower_unknown	genebank	Brassica	oleracea	botrytis	9	GRC	PI 662587	GRIN
TKI1113	Ca_ge_un3	Cauliflower_unknown	genebank	Brassica	oleracea	botrytis	9	USA	PI 662580	GRIN
TKI1114	Ca_ge_un4	Cauliflower_unknown	genebank	Brassica	oleracea	botrytis	9	ESP	PI 249533	GRIN
TKI1117	Ca_ge_un5	Cauliflower_unknown	genebank	Brassica	oleracea	botrytis	9	IND	PI 173845	GRIN	Tropical
TKI1119	Ca_ge_un6	Cauliflower_unknown	genebank	Brassica	oleracea	botrytis	9	ITA	PI 462218	GRIN
TKI1120	Ca_ge_un7	Cauliflower_unknown	genebank	Brassica	oleracea	botrytis	9	SYR	PI 181719	GRIN
TKI1122	Ca_ge_un8	Cauliflower_unknown	genebank	Brassica	oleracea	botrytis	9	ITA	PI 462217	GRIN
TKI1126	Ca_ge_un9	Cauliflower_unknown	genebank	Brassica	oleracea	botrytis	9	IND	PI 271446	GRIN
TKI1105	Ca_ge_wi37	Cauliflower_winter	genebank	Brassica	oleracea	botrytis	9	ITA	PI 462224	GRIN
TKI1106	Ca_ge_wi38	Cauliflower_winter	genebank	Brassica	oleracea	botrytis	9	ITA	PI 462225	GRIN
TKI1118	Ca_ge_wi39	Cauliflower_winter	genebank	Brassica	oleracea	botrytis	9	ITA	PI 462216	GRIN
TKI1125	Ca_ge_wi40	Cauliflower_winter	genebank	Brassica	oleracea	botrytis	9	ITA	PI 462212	GRIN
TKI1136	Ca_ge_wi41	Cauliflower_winter	genebank	Brassica	oleracea	botrytis	9	ITA	PI 462222	GRIN
TKI1144	Ca_ge_wi42	Cauliflower_winter	genebank	Brassica	oleracea	botrytis	9	ITA	PI 462211	GRIN
TKI510	Ca_ge_wi43	Cauliflower_winter	genebank	Brassica	oleracea	botrytis	9	USSR	HRIGRU 7521	HRI
TKI515	Ca_ge_wi44	Cauliflower_winter	genebank	Brassica	oleracea	botrytis	9	GBR	HRIGRU 10578	HRI
TKI516	Ca_ge_wi45	Cauliflower_winter	genebank	Brassica	oleracea	botrytis	9	FRA	HRIGRU 2891	HRI
TKI517	Ca_ge_wi46	Cauliflower_winter	genebank	Brassica	oleracea	botrytis	9	GBR	HRIGRU 3397	HRI
TKI518	Ca_ge_wi47	Cauliflower_winter	genebank	Brassica	oleracea	botrytis	9	DNK	HRIGRU 3419	HRI
TKI519	Ca_ge_wi48	Cauliflower_winter	genebank	Brassica	oleracea	botrytis	9	IRL	HRIGRU 4492	HRI
TKI520	Ca_ge_wi49	Cauliflower_winter	genebank	Brassica	oleracea	botrytis	9	IRL	HRIGRU 4495	HRI
TKI521	Ca_ge_wi50	Cauliflower_winter	genebank	Brassica	oleracea	botrytis	9	USSR	HRIGRU 6247	HRI
TKI522	Ca_ge_wi51	Cauliflower_winter	genebank	Brassica	oleracea	botrytis	9	ISR	HRIGRU 8265	HRI
TKI523	Ca_ge_wi52	Cauliflower_winter	genebank	Brassica	oleracea	botrytis	9	GBR	HRIGRU 8718	HRI
TKI728	Ca_ge_wi53	Cauliflower_winter	genebank	Brassica	oleracea	botrytis	9	NLD	CGN15129	CGN
TKI773	Ca_ge_wi54	Cauliflower_winter	genebank	Brassica	oleracea	botrytis	9	NLD	CGN17293	CGN
TKI080	Ca_hy_ro1	Cauliflower_romanesco	hybrids	Brassica	oleracea	botrytis	9	NA	VERONICA	Bejo
TKI081	Ca_hy_ro2	Cauliflower_romanesco	hybrids	Brassica	oleracea	botrytis	9	NA	WHITE GOLD	Bejo
TKI130	Ca_hy_ro3	Cauliflower_romanesco	hybrids	Brassica	oleracea	botrytis	9	NA	EMERAUDE	HMClause
TKI159	Ca_hy_ro4	Cauliflower_romanesco	hybrids	Brassica	oleracea	botrytis	9	NA	PUNTOVERDE	Rijk Zwaan
TKI009	Ca_hy_sa1	Cauliflower_summer-autumn	hybrids	Brassica	oleracea	botrytis	9	NA	AMAZING	Bejo
TKI083	Ca_hy_sa10	Cauliflower_summer-autumn	hybrids	Brassica	oleracea	botrytis	9	NA	ANIQUE	Enza
TKI085	Ca_hy_sa11	Cauliflower_summer-autumn	hybrids	Brassica	oleracea	botrytis	9	NA	BALDO	Seminis
TKI086	Ca_hy_sa12	Cauliflower_summer-autumn	hybrids	Brassica	oleracea	botrytis	9	NA	BORIS	Vilmorin/Nickerson-Zwaan
TKI089	Ca_hy_sa13	Cauliflower_summer-autumn	hybrids	Brassica	oleracea	botrytis	9	NA	CHASSIRON	HMClause
TKI_Go	Ca_hy_sa132	Cauliflower_summer-autumn	hybrids	Brassica	oleracea	botrytis	9	NA	Gohan	Syngenta
TKI091	Ca_hy_sa14	Cauliflower_summer-autumn	hybrids	Brassica	oleracea	botrytis	9	NA	CLABINI	Syngenta
TKI093	Ca_hy_sa15	Cauliflower_summer-autumn	hybrids	Brassica	oleracea	botrytis	9	NA	CRENIQUE	Enza
TKI098	Ca_hy_sa16	Cauliflower_summer-autumn	hybrids	Brassica	oleracea	botrytis	9	NA	FORTALEZA	Seminis
TKI099	Ca_hy_sa17	Cauliflower_summer-autumn	hybrids	Brassica	oleracea	botrytis	9	NA	FREEBEL	Seminis
TKI100	Ca_hy_sa18	Cauliflower_summer-autumn	hybrids	Brassica	oleracea	botrytis	9	NA	GIEWONT	Seminis
TKI102	Ca_hy_sa19	Cauliflower_summer-autumn	hybrids	Brassica	oleracea	botrytis	9	NA	HERMON	Seminis
TKI027	Ca_hy_sa2	Cauliflower_summer-autumn	hybrids	Brassica	oleracea	botrytis	9	NA	ENCANTO	Bejo
TKI104	Ca_hy_sa20	Cauliflower_summer-autumn	hybrids	Brassica	oleracea	botrytis	9	NA	KARNAK	Sakata?
TKI106	Ca_hy_sa21	Cauliflower_summer-autumn	hybrids	Brassica	oleracea	botrytis	9	NA	MAGALAN	Syngenta
TKI109	Ca_hy_sa22	Cauliflower_summer-autumn	hybrids	Brassica	oleracea	botrytis	9	NA	MINUTMAN	Peto
TKI110	Ca_hy_sa23	Cauliflower_summer-autumn	hybrids	Brassica	oleracea	botrytis	9	NA	NAVALLO	HMClause
TKI114	Ca_hy_sa24	Cauliflower_summer-autumn	hybrids	Brassica	oleracea	botrytis	9	NA	SEOUL	Nickerson-Zwaan
TKI115	Ca_hy_sa25	Cauliflower_summer-autumn	hybrids	Brassica	oleracea	botrytis	9	NA	SHASTA	West Coast Seeds
TKI1151	Ca_hy_sa26	Cauliflower_summer-autumn	hybrids	Brassica	oleracea	botrytis	9	NA	RAOUL	NA
TKI117	Ca_hy_sa27	Cauliflower_summer-autumn	hybrids	Brassica	oleracea	botrytis	9	NA	SIRENTE	Seminis
TKI119	Ca_hy_sa28	Cauliflower_summer-autumn	hybrids	Brassica	oleracea	botrytis	9	NA	SYNERGY	Enza
TKI122	Ca_hy_sa29	Cauliflower_summer-autumn	hybrids	Brassica	oleracea	botrytis	9	NA	VIVIANE	Enza
TKI030	Ca_hy_sa3	Cauliflower_summer-autumn	hybrids	Brassica	oleracea	botrytis	9	NA	FARGO	Bejo
TKI127	Ca_hy_sa30	Cauliflower_summer-autumn	hybrids	Brassica	oleracea	botrytis	9	NA	LECANU	Syngenta
TKI129	Ca_hy_sa31	Cauliflower_summer-autumn	hybrids	Brassica	oleracea	botrytis	9	NA	DIWAN	HMClause
TKI131	Ca_hy_sa32	Cauliflower_summer-autumn	hybrids	Brassica	oleracea	botrytis	9	NA	LAZIO	HMClause
TKI136	Ca_hy_sa33	Cauliflower_summer-autumn	hybrids	Brassica	oleracea	botrytis	9	NA	CERCY	Rijk Zwaan
TKI137	Ca_hy_sa34	Cauliflower_summer-autumn	hybrids	Brassica	oleracea	botrytis	9	NA	CHAMBORD	Rijk Zwaan
TKI139	Ca_hy_sa35	Cauliflower_summer-autumn	hybrids	Brassica	oleracea	botrytis	9	NA	CONERO	Seminis
TKI141	Ca_hy_sa36	Cauliflower_summer-autumn	hybrids	Brassica	oleracea	botrytis	9	NA	DIVITA	Rijk Zwaan
TKI155	Ca_hy_sa37	Cauliflower_summer-autumn	hybrids	Brassica	oleracea	botrytis	9	NA	OPAAL	Rijk Zwaan
TKI169	Ca_hy_sa38	Cauliflower_summer-autumn	hybrids	Brassica	oleracea	botrytis	9	NA	SENTENTIA	Rijk Zwaan
TKI172	Ca_hy_sa39	Cauliflower_summer-autumn	hybrids	Brassica	oleracea	botrytis	9	NA	STABILIS	Rijk Zwaan
TKI033	Ca_hy_sa4	Cauliflower_summer-autumn	hybrids	Brassica	oleracea	botrytis	9	NA	GOODMAN	Bejo
TKI179	Ca_hy_sa40	Cauliflower_summer-autumn	hybrids	Brassica	oleracea	botrytis	9	NA	TROFEO	Sakata
TKI182	Ca_hy_sa41	Cauliflower_summer-autumn	hybrids	Brassica	oleracea	botrytis	9	NA	VINSON	Seminis
TKI183	Ca_hy_sa42	Cauliflower_summer-autumn	hybrids	Brassica	oleracea	botrytis	9	NA	VITAVERDE	Rijk Zwaan
TKI187	Ca_hy_sa43	Cauliflower_summer-autumn	hybrids	Brassica	oleracea	botrytis	9	NA	ADELANTO	Rijk Zwaan/Seminis ????
TKI189	Ca_hy_sa44	Cauliflower_summer-autumn	hybrids	Brassica	oleracea	botrytis	9	NA	PRUDENTIA	Rijk Zwaan
TKI196	Ca_hy_sa45	Cauliflower_summer-autumn	hybrids	Brassica	oleracea	botrytis	9	NA	BRUCE	Syngenta
TKI197	Ca_hy_sa46	Cauliflower_summer-autumn	hybrids	Brassica	oleracea	botrytis	9	NA	CABRAL	Syngenta
TKI202	Ca_hy_sa47	Cauliflower_summer-autumn	hybrids	Brassica	oleracea	botrytis	9	NA	COOL	Syngenta
TKI206	Ca_hy_sa48	Cauliflower_summer-autumn	hybrids	Brassica	oleracea	botrytis	9	NA	EASYTOP	Syngenta
TKI209	Ca_hy_sa49	Cauliflower_summer-autumn	hybrids	Brassica	oleracea	botrytis	9	NA	FREEDOM	Monsanto/Seminis
TKI053	Ca_hy_sa5	Cauliflower_summer-autumn	hybrids	Brassica	oleracea	botrytis	9	NA	PANTHER	Bejo
TKI216	Ca_hy_sa50	Cauliflower_summer-autumn	hybrids	Brassica	oleracea	botrytis	9	NA	LESTREN	Syngenta
TKI217	Ca_hy_sa51	Cauliflower_summer-autumn	hybrids	Brassica	oleracea	botrytis	9	NA	LIVINGSTONE	Syngenta
TKI230	Ca_hy_sa52	Cauliflower_summer-autumn	hybrids	Brassica	oleracea	botrytis	9	NA	RALEIGH	Syngenta
TKI235	Ca_hy_sa53	Cauliflower_summer-autumn	hybrids	Brassica	oleracea	botrytis	9	NA	SMILLA	Syngenta
TKI237	Ca_hy_sa54	Cauliflower_summer-autumn	hybrids	Brassica	oleracea	botrytis	9	NA	SOLIS	Syngenta
TKI239	Ca_hy_sa55	Cauliflower_summer-autumn	hybrids	Brassica	oleracea	botrytis	9	NA	TETRIS	Syngenta
TKI248	Ca_hy_sa56	Cauliflower_summer-autumn	hybrids	Brassica	oleracea	botrytis	9	NA	SONG HUA 70M	TBD
TKI252	Ca_hy_sa57	Cauliflower_summer-autumn	hybrids	Brassica	oleracea	botrytis	9	NA	ALDRIN	Syngenta
TKI254	Ca_hy_sa58	Cauliflower_summer-autumn	hybrids	Brassica	oleracea	botrytis	9	NA	BRUNEL	Syngenta
TKI256	Ca_hy_sa59	Cauliflower_summer-autumn	hybrids	Brassica	oleracea	botrytis	9	NA	DAVID	Syngenta
TKI069	Ca_hy_sa6	Cauliflower_summer-autumn	hybrids	Brassica	oleracea	botrytis	9	NA	BALBOA	Bejo
TKI257	Ca_hy_sa60	Cauliflower_summer-autumn	hybrids	Brassica	oleracea	botrytis	9	NA	GRAFFITI	Syngenta/Deanfield ????
TKI259	Ca_hy_sa61	Cauliflower_summer-autumn	hybrids	Brassica	oleracea	botrytis	9	NA	PAMYROS	Syngenta
TKI333	Ca_hy_sa62	Cauliflower_summer-autumn	hybrids	Brassica	oleracea	botrytis	9	NA	AMISTAD	HMClause
TKI334	Ca_hy_sa63	Cauliflower_summer-autumn	hybrids	Brassica	oleracea	botrytis	9	NA	AMSTERDAM	Nickerson-Zwaan
TKI336	Ca_hy_sa64	Cauliflower_summer-autumn	hybrids	Brassica	oleracea	botrytis	9	NA	AVIRON	HMClause
TKI337	Ca_hy_sa65	Cauliflower_summer-autumn	hybrids	Brassica	oleracea	botrytis	9	NA	BALTIMORE	HMClause
TKI338	Ca_hy_sa66	Cauliflower_summer-autumn	hybrids	Brassica	oleracea	botrytis	9	NA	BARCELONA	Nickerson-Zwaan
TKI340	Ca_hy_sa67	Cauliflower_summer-autumn	hybrids	Brassica	oleracea	botrytis	9	NA	BRASILIA	Nickerson-Zwaan
TKI345	Ca_hy_sa68	Cauliflower_summer-autumn	hybrids	Brassica	oleracea	botrytis	9	NA	CELIO	HMClause
TKI346	Ca_hy_sa69	Cauliflower_summer-autumn	hybrids	Brassica	oleracea	botrytis	9	NA	CHAMONIX	Nickerson-Zwaan
TKI070	Ca_hy_sa7	Cauliflower_summer-autumn	hybrids	Brassica	oleracea	botrytis	9	NA	BELOT	Bejo
TKI347	Ca_hy_sa70	Cauliflower_summer-autumn	hybrids	Brassica	oleracea	botrytis	9	NA	CLIPPER	HMClause
TKI349	Ca_hy_sa71	Cauliflower_summer-autumn	hybrids	Brassica	oleracea	botrytis	9	NA	CLX 33325	HMClause
TKI356	Ca_hy_sa72	Cauliflower_summer-autumn	hybrids	Brassica	oleracea	botrytis	9	NA	EQUINOXE	HMClause
TKI360	Ca_hy_sa73	Cauliflower_summer-autumn	hybrids	Brassica	oleracea	botrytis	9	NA	GALICIA	HMClause
TKI369	Ca_hy_sa74	Cauliflower_summer-autumn	hybrids	Brassica	oleracea	botrytis	9	NA	MADHUBANI	HMClause
TKI370	Ca_hy_sa75	Cauliflower_summer-autumn	hybrids	Brassica	oleracea	botrytis	9	NA	MAYBACH	HMClause
TKI372	Ca_hy_sa76	Cauliflower_summer-autumn	hybrids	Brassica	oleracea	botrytis	9	NA	MEMPHIS	Vilmorin
TKI373	Ca_hy_sa77	Cauliflower_summer-autumn	hybrids	Brassica	oleracea	botrytis	9	NA	MOBYDICK	HMClause
TKI386	Ca_hy_sa78	Cauliflower_summer-autumn	hybrids	Brassica	oleracea	botrytis	9	NA	RAFT	HMClause
TKI388	Ca_hy_sa79	Cauliflower_summer-autumn	hybrids	Brassica	oleracea	botrytis	9	NA	SABORD	HMClause
TKI079	Ca_hy_sa8	Cauliflower_summer-autumn	hybrids	Brassica	oleracea	botrytis	9	NA	SKYWALKER	Bejo
TKI392	Ca_hy_sa80	Cauliflower_summer-autumn	hybrids	Brassica	oleracea	botrytis	9	NA	SHIMLA	HMClause
TKI395	Ca_hy_sa81	Cauliflower_summer-autumn	hybrids	Brassica	oleracea	botrytis	9	NA	TOFT	Nickerson-Zwaan
TKI400	Ca_hy_sa82	Cauliflower_summer-autumn	hybrids	Brassica	oleracea	botrytis	9	NA	YUNIS	Vilmorin
TKI402	Ca_hy_sa83	Cauliflower_summer-autumn	hybrids	Brassica	oleracea	botrytis	9	NA	RAFALE	HMClause
TKI082	Ca_hy_sa9	Cauliflower_summer-autumn	hybrids	Brassica	oleracea	botrytis	9	NA	AEROSPACE	Syngenta
TKI024	Ca_hy_tr1	Cauliflower_tropical	hybrids	Brassica	oleracea	botrytis	9	NA	COLONIA	Bejo
TKI330	Ca_hy_tr10	Cauliflower_tropical	hybrids	Brassica	oleracea	botrytis	9	NA	ORANGE-BOUQUET	Takii
TKI331	Ca_hy_tr11	Cauliflower_tropical	hybrids	Brassica	oleracea	botrytis	9	NA	SNOW CROWN	Takii
TKI368	Ca_hy_tr12	Cauliflower_tropical	hybrids	Brassica	oleracea	botrytis	9	NA	LISVERA	HMClause
TKI371	Ca_hy_tr13	Cauliflower_tropical	hybrids	Brassica	oleracea	botrytis	9	NA	MEIGETSU 45	Mikadokyowa
TKI118	Ca_hy_tr2	Cauliflower_tropical	hybrids	Brassica	oleracea	botrytis	9	NA	SNOW MOUNTAIN	Ching Long
TKI133	Ca_hy_tr3	Cauliflower_tropical	hybrids	Brassica	oleracea	botrytis	9	NA	ABENI	Seminis
TKI140	Ca_hy_tr4	Cauliflower_tropical	hybrids	Brassica	oleracea	botrytis	9	NA	DEXTER	Rijk Zwaan
TKI170	Ca_hy_tr5	Cauliflower_tropical	hybrids	Brassica	oleracea	botrytis	9	NA	SOLID SNOW	Seminis
TKI176	Ca_hy_tr6	Cauliflower_tropical	hybrids	Brassica	oleracea	botrytis	9	NA	SWETA	Seminis
TKI199	Ca_hy_tr7	Cauliflower_tropical	hybrids	Brassica	oleracea	botrytis	9	NA	CFH1522	Syngenta
TKI243	Ca_hy_tr8	Cauliflower_tropical	hybrids	Brassica	oleracea	botrytis	9	NA	DAWN	Syngenta
TKI246	Ca_hy_tr9	Cauliflower_tropical	hybrids	Brassica	oleracea	botrytis	9	NA	SHIGHRA	Advanta	13/7 in field no curd, not tropical? No cabbage
TKI121	Ca_hy_un26	Cauliflower_unknown	hybrids	Brassica	oleracea	botrytis	9	NA	NA	NA
TKI186	Ca_hy_un27	Cauliflower_unknown	hybrids	Brassica	oleracea	botrytis	9	NA	NA	NA
TKI007	Ca_hy_wi1	Cauliflower_winter	hybrids	Brassica	oleracea	botrytis	9	NA	ADMIRABLE	Bejo
TKI068	Ca_hy_wi10	Cauliflower_winter	hybrids	Brassica	oleracea	botrytis	9	NA	ALTAMIRA	Bejo
TKI077	Ca_hy_wi11	Cauliflower_winter	hybrids	Brassica	oleracea	botrytis	9	NA	NOMAD	Bejo
TKI094	Ca_hy_wi12	Cauliflower_winter	hybrids	Brassica	oleracea	botrytis	9	NA	DENIOL	OBS
TKI103	Ca_hy_wi13	Cauliflower_winter	hybrids	Brassica	oleracea	botrytis	9	NA	JEFF	OBS
TKI192	Ca_hy_wi14	Cauliflower_winter	hybrids	Brassica	oleracea	botrytis	9	NA	ARKWRIGHT	Syngenta
TKI200	Ca_hy_wi15	Cauliflower_winter	hybrids	Brassica	oleracea	botrytis	9	NA	CHARIF	Syngenta
TKI204	Ca_hy_wi16	Cauliflower_winter	hybrids	Brassica	oleracea	botrytis	9	NA	DRUNEN	Syngenta
TKI205	Ca_hy_wi17	Cauliflower_winter	hybrids	Brassica	oleracea	botrytis	9	NA	DURIAND	Syngenta
TKI253	Ca_hy_wi18	Cauliflower_winter	hybrids	Brassica	oleracea	botrytis	9	NA	ALPEN	Syngenta
TKI255	Ca_hy_wi19	Cauliflower_winter	hybrids	Brassica	oleracea	botrytis	9	NA	CIREN	Syngenta
TKI020	Ca_hy_wi2	Cauliflower_winter	hybrids	Brassica	oleracea	botrytis	9	NA	CAFANO	Bejo
TKI297	Ca_hy_wi20	Cauliflower_winter	hybrids	Brassica	oleracea	botrytis	9	NA	BAROQUE	Others(Japanese)
TKI299	Ca_hy_wi21	Cauliflower_winter	hybrids	Brassica	oleracea	botrytis	9	NA	ISOTZUKI	Others(Japanese)
TKI306	Ca_hy_wi22	Cauliflower_winter	hybrids	Brassica	oleracea	botrytis	9	NA	TERUZUKI	Others(Japanese)
TKI327	Ca_hy_wi23	Cauliflower_winter	hybrids	Brassica	oleracea	botrytis	9	NA	SNOW MARCH	Takii
TKI328	Ca_hy_wi24	Cauliflower_winter	hybrids	Brassica	oleracea	botrytis	9	NA	SNOW MYSTIQUE	Takii
TKI344	Ca_hy_wi25	Cauliflower_winter	hybrids	Brassica	oleracea	botrytis	9	NA	CAISTOR	Vilmorin
TKI348	Ca_hy_wi26	Cauliflower_winter	hybrids	Brassica	oleracea	botrytis	9	NA	CLOVIS	Vilmorin
TKI355	Ca_hy_wi27	Cauliflower_winter	hybrids	Brassica	oleracea	botrytis	9	NA	DJEME	HMClause
TKI361	Ca_hy_wi28	Cauliflower_winter	hybrids	Brassica	oleracea	botrytis	9	NA	GODREVRY	Vilmorin
TKI362	Ca_hy_wi29	Cauliflower_winter	hybrids	Brassica	oleracea	botrytis	9	NA	ITALIS	Vilmorin
TKI021	Ca_hy_wi3	Cauliflower_winter	hybrids	Brassica	oleracea	botrytis	9	NA	CAPRIO	Bejo
TKI364	Ca_hy_wi30	Cauliflower_winter	hybrids	Brassica	oleracea	botrytis	9	NA	JUBARTE	HMClause
TKI367	Ca_hy_wi31	Cauliflower_winter	hybrids	Brassica	oleracea	botrytis	9	NA	LISMORE	Vilmorin
TKI375	Ca_hy_wi32	Cauliflower_winter	hybrids	Brassica	oleracea	botrytis	9	NA	MUMBLES	Vilmorin
TKI385	Ca_hy_wi33	Cauliflower_winter	hybrids	Brassica	oleracea	botrytis	9	NA	POMEZIO	HMClause
TKI396	Ca_hy_wi34	Cauliflower_winter	hybrids	Brassica	oleracea	botrytis	9	NA	TRéVASKIS	Vilmorin
TKI397	Ca_hy_wi35	Cauliflower_winter	hybrids	Brassica	oleracea	botrytis	9	NA	VEDIS	Vilmorin
TKI398	Ca_hy_wi36	Cauliflower_winter	hybrids	Brassica	oleracea	botrytis	9	NA	WRANGLE	Vilmorin
TKI039	Ca_hy_wi5	Cauliflower_winter	hybrids	Brassica	oleracea	botrytis	9	NA	ISADORA	Bejo
TKI040	Ca_hy_wi6	Cauliflower_winter	hybrids	Brassica	oleracea	botrytis	9	NA	JEROME	Bejo
TKI052	Ca_hy_wi7	Cauliflower_winter	hybrids	Brassica	oleracea	botrytis	9	NA	PACIANO	Bejo
TKI054	Ca_hy_wi8	Cauliflower_winter	hybrids	Brassica	oleracea	botrytis	9	NA	PASCALLE	Bejo
TKI061	Ca_hy_wi9	Cauliflower_winter	hybrids	Brassica	oleracea	botrytis	9	NA	SONATA	Bejo
WBol403	Ca_ot_un25	Cauliflower_unknown	others	Brassica	oleracea	botrytis	9	NA	NA	NA
TKI1009	Co_ge_1	Collard	genebank	Brassica	oleracea	viridis	9	USA	PI 662834	GRIN
TKI1033	Co_ge_10	Collard	genebank	Brassica	oleracea	viridis	9	TUR	PI 171533	GRIN
TKI1038	Co_ge_11	Collard	genebank	Brassica	oleracea	viridis	9	USA	PI 662796	GRIN
TKI1042	Co_ge_12	Collard	genebank	Brassica	oleracea	viridis	9	TUR	PI 171531	GRIN
TKI1044	Co_ge_13	Collard	genebank	Brassica	oleracea	viridis	9	USA	PI 662813	GRIN
TKI1045	Co_ge_14	Collard	genebank	Brassica	oleracea	viridis	9	USA	PI 662823	GRIN
TKI1051	Co_ge_15	Collard	genebank	Brassica	oleracea	viridis	9	TUR	PI 171530	GRIN
TKI1055	Co_ge_16	Collard	genebank	Brassica	oleracea	viridis	9	USA	PI 662816	GRIN
TKI1056	Co_ge_17	Collard	genebank	Brassica	oleracea	viridis	9	USA	PI 662820	GRIN
TKI1058	Co_ge_18	Collard	genebank	Brassica	oleracea	viridis	9	USA	PI 662805	GRIN
TKI1059	Co_ge_19	Collard	genebank	Brassica	oleracea	viridis	9	USA	PI 662831	GRIN
TKI1016	Co_ge_2	Collard	genebank	Brassica	oleracea	viridis	9	USA	PI 662825	GRIN
TKI1060	Co_ge_20	Collard	genebank	Brassica	oleracea	viridis	9	GBR	PI 662667	GRIN
TKI1017	Co_ge_3	Collard	genebank	Brassica	oleracea	viridis	9	USA	PI 662832	GRIN
TKI1019	Co_ge_4	Collard	genebank	Brassica	oleracea	viridis	9	TUR	PI 169054	GRIN
TKI1023	Co_ge_5	Collard	genebank	Brassica	oleracea	viridis	9	SYR	PI 181720	GRIN
TKI1025	Co_ge_6	Collard	genebank	Brassica	oleracea	viridis	9	USA	PI 662811	GRIN
TKI1030	Co_ge_7	Collard	genebank	Brassica	oleracea	viridis	9	USA	PI 662822	GRIN
TKI1031	Co_ge_8	Collard	genebank	Brassica	oleracea	viridis	9	USA	PI 662807	GRIN
TKI1032	Co_ge_9	Collard	genebank	Brassica	oleracea	viridis	9	USA	PI 662815	GRIN
TKI700	He_ge_po10	Heading_pointed	genebank	Brassica	oleracea	capitata	9	NLD	CGN14050	CGN
TKI638	He_ge_po7	Heading_pointed	genebank	Brassica	oleracea	capitata	9	NLD	CGN07069	CGN
TKI639	He_ge_po8	Heading_pointed	genebank	Brassica	oleracea	capitata	9	DEU	CGN07077	CGN
TKI690	He_ge_po9	Heading_pointed	genebank	Brassica	oleracea	capitata	9	DNK	CGN11164	CGN
TKI1089	He_ge_re24	Heading_red	genebank	Brassica	oleracea	capitata	9	BGR	PI 662648	GRIN
TKI421	He_ge_re25	Heading_red	genebank	Brassica	oleracea	capitata	9	ROU	BRA 401	IPK
TKI425	He_ge_re26	Heading_red	genebank	Brassica	oleracea	capitata	9	POL	BRA 775	IPK
TKI426	He_ge_re27	Heading_red	genebank	Brassica	oleracea	capitata	9	DEU	BRA 789	IPK
TKI427	He_ge_re28	Heading_red	genebank	Brassica	oleracea	capitata	9	CHE	BRA 800	IPK
TKI428	He_ge_re29	Heading_red	genebank	Brassica	oleracea	capitata	9	CZE	BRA 804	IPK
TKI542	He_ge_re30	Heading_red	genebank	Brassica	oleracea	capitata	9	GBR	HRIGRU 6852	HRI
TKI543	He_ge_re31	Heading_red	genebank	Brassica	oleracea	capitata	9	ESP	HRIGRU 7835	HRI
TKI660	He_ge_re33	Heading_red	genebank	Brassica	oleracea	capitata	9	NLD	CGN11038	CGN
TKI661	He_ge_re34	Heading_red	genebank	Brassica	oleracea	capitata	9	DNK	CGN11040	CGN
TKI662	He_ge_re35	Heading_red	genebank	Brassica	oleracea	capitata	9	NLD	CGN11043	CGN
TKI691	He_ge_re36	Heading_red	genebank	Brassica	oleracea	capitata	9	DNK	CGN11165	CGN
TKI705	He_ge_re37	Heading_red	genebank	Brassica	oleracea	capitata	9	NLD	CGN14063	CGN
TKI706	He_ge_re38	Heading_red	genebank	Brassica	oleracea	capitata	9	DNK	CGN14064	CGN
TKI746	He_ge_re39	Heading_red	genebank	Brassica	oleracea	capitata	9	BGR	CGN15769	CGN
TKI776	He_ge_re40	Heading_red	genebank	Brassica	oleracea	capitata	9	CHE	CGN18434	CGN
TKI777	He_ge_re41	Heading_red	genebank	Brassica	oleracea	capitata	9	CSK	CGN18435	CGN
TKI778	He_ge_re42	Heading_red	genebank	Brassica	oleracea	capitata	9	DEU	CGN18436	CGN
TKI779	He_ge_re43	Heading_red	genebank	Brassica	oleracea	capitata	9	POL	CGN18437	CGN
TKI780	He_ge_re44	Heading_red	genebank	Brassica	oleracea	capitata	9	ROU	CGN18438	CGN
TKI966	He_ge_re45	Heading_red	genebank	Brassica	oleracea	capitata	9	GBR	PI 662706	GRIN
TKI978	He_ge_re46	Heading_red	genebank	Brassica	oleracea	capitata	9	MKD	PI 368384	GRIN
TKI989	He_ge_re47	Heading_red	genebank	Brassica	oleracea	capitata	9	MKD	PI 357387	GRIN
TKI1065	He_ge_sa13	Heading_savoy	genebank	Brassica	oleracea	sabauda	9	HUN	PI 507857	GRIN
TKI1066	He_ge_sa14	Heading_savoy	genebank	Brassica	oleracea	sabauda	9	HUN	PI 507856	GRIN
TKI1067	He_ge_sa15	Heading_savoy	genebank	Brassica	oleracea	sabauda	9	ITA	PI 662701	GRIN	ornamental
TKI1183	He_ge_sa16	Heading_savoy	genebank	Brassica	oleracea	sabauda	9	IRL	HRIGRU 4496	HRI
TKI419	He_ge_sa17	Heading_savoy	genebank	Brassica	oleracea	sabauda	9	NA	BRA 254	IPK
TKI429	He_ge_sa18	Heading_savoy	genebank	Brassica	oleracea	sabauda	9	CZE	BRA 821	IPK
TKI430	He_ge_sa19	Heading_savoy	genebank	Brassica	oleracea	sabauda	9	USSR	BRA 827	IPK
TKI431	He_ge_sa20	Heading_savoy	genebank	Brassica	oleracea	sabauda	9	CHE	BRA 848	IPK
TKI432	He_ge_sa21	Heading_savoy	genebank	Brassica	oleracea	sabauda	9	USSR	BRA 853	IPK
TKI433	He_ge_sa22	Heading_savoy	genebank	Brassica	oleracea	sabauda	9	CZE	BRA 868	IPK
TKI435	He_ge_sa23	Heading_savoy	genebank	Brassica	oleracea	sabauda	9	FRA	BRA 905	IPK
TKI544	He_ge_sa24	Heading_savoy	genebank	Brassica	oleracea	sabauda	9	PRT	HRIGRU 11615	HRI
TKI545	He_ge_sa25	Heading_savoy	genebank	Brassica	oleracea	sabauda	9	GBR	HRIGRU 2626	HRI
TKI546	He_ge_sa26	Heading_savoy	genebank	Brassica	oleracea	sabauda	9	GBR	HRIGRU 3661	HRI
TKI548	He_ge_sa27	Heading_savoy	genebank	Brassica	oleracea	sabauda	9	ITA	HRIGRU 4773	HRI
TKI549	He_ge_sa28	Heading_savoy	genebank	Brassica	oleracea	sabauda	9	DEU	HRIGRU 8362	HRI
TKI550	He_ge_sa29	Heading_savoy	genebank	Brassica	oleracea	sabauda	9	YUG	HRIGRU 8732	HRI
TKI642	He_ge_sa30	Heading_savoy	genebank	Brassica	oleracea	sabauda	9	NLD	CGN07097	CGN
TKI643	He_ge_sa31	Heading_savoy	genebank	Brassica	oleracea	sabauda	9	NLD	CGN07099	CGN
TKI644	He_ge_sa32	Heading_savoy	genebank	Brassica	oleracea	sabauda	9	NLD	CGN07110	CGN
TKI645	He_ge_sa33	Heading_savoy	genebank	Brassica	oleracea	sabauda	9	NLD	CGN07118	CGN
TKI646	He_ge_sa34	Heading_savoy	genebank	Brassica	oleracea	sabauda	9	NLD	CGN07121	CGN
TKI647	He_ge_sa35	Heading_savoy	genebank	Brassica	oleracea	sabauda	9	NLD	CGN07123	CGN
TKI663	He_ge_sa36	Heading_savoy	genebank	Brassica	oleracea	sabauda	9	NLD	CGN11049	CGN
TKI664	He_ge_sa37	Heading_savoy	genebank	Brassica	oleracea	sabauda	9	NLD	CGN11051	CGN
TKI665	He_ge_sa38	Heading_savoy	genebank	Brassica	oleracea	sabauda	9	DNK	CGN11053	CGN
TKI666	He_ge_sa39	Heading_savoy	genebank	Brassica	oleracea	sabauda	9	DNK	CGN11054	CGN
TKI701	He_ge_sa40	Heading_savoy	genebank	Brassica	oleracea	sabauda	9	NLD	CGN14051	CGN
TKI714	He_ge_sa41	Heading_savoy	genebank	Brassica	oleracea	sabauda	9	NLD	CGN14082	CGN
TKI790	He_ge_sa42	Heading_savoy	genebank	Brassica	oleracea	sabauda	9	CHE	CGN18449	CGN
TKI791	He_ge_sa43	Heading_savoy	genebank	Brassica	oleracea	sabauda	9	CSK	CGN18450	CGN
TKI793	He_ge_sa44	Heading_savoy	genebank	Brassica	oleracea	sabauda	9	DEU	CGN18452	CGN
TKI794	He_ge_sa45	Heading_savoy	genebank	Brassica	oleracea	sabauda	9	DEU	CGN18453	CGN
TKI795	He_ge_sa46	Heading_savoy	genebank	Brassica	oleracea	sabauda	9	FRA	CGN18454	CGN
TKI796	He_ge_sa47	Heading_savoy	genebank	Brassica	oleracea	sabauda	9	USSR	CGN18455	CGN
TKI797	He_ge_sa48	Heading_savoy	genebank	Brassica	oleracea	sabauda	9	USSR	CGN18456	CGN
TKI837	He_ge_sa49	Heading_savoy	genebank	Brassica	oleracea	sabauda	9	DNK	NGB6040	SESTO -NGB
TKI877	He_ge_sa50	Heading_savoy	genebank	Brassica	oleracea	sabauda	9	DEU	BRA 871	IPK
TKI971	He_ge_sa51	Heading_savoy	genebank	Brassica	oleracea	sabauda	9	DEU	PI 194070	GRIN
TKI993	He_ge_sa52	Heading_savoy	genebank	Brassica	oleracea	sabauda	9	USSR	PI 662575	GRIN
TKI826	He_ge_un10	Heading_unknown	genebank	Brassica	oleracea	capitata	9	POL	PL174928	POL003
TKI525	He_ge_un6	Heading_unknown	genebank	Brassica	oleracea	capitata	9	TUR	HRIGRU 12477	HRI
TKI539	He_ge_un7	Heading_unknown	genebank	Brassica	oleracea	capitata	9	GBR	HRIGRU 7824	HRI
TKI551	He_ge_un8	Heading_unknown	genebank	Brassica	oleracea	capitata	9	FRA	HRIGRU 2700	HRI
TKI825	He_ge_un9	Heading_unknown	genebank	Brassica	oleracea	capitata	9	SVK	PL174872	POL003
TKI424-2	He_ge_wh100	Heading_white	genebank	Brassica	oleracea	capitata	9	AUT	BRA 723	IPK
TKI424-3	He_ge_wh101	Heading_white	genebank	Brassica	oleracea	capitata	9	AUT	BRA 723	IPK
TKI424-4	He_ge_wh102	Heading_white	genebank	Brassica	oleracea	capitata	9	AUT	BRA 723	IPK
TKI424-5	He_ge_wh103	Heading_white	genebank	Brassica	oleracea	capitata	9	AUT	BRA 723	IPK
TKI424-6	He_ge_wh104	Heading_white	genebank	Brassica	oleracea	capitata	9	AUT	BRA 723	IPK
TKI424-7	He_ge_wh105	Heading_white	genebank	Brassica	oleracea	capitata	9	AUT	BRA 723	IPK
TKI424-8	He_ge_wh106	Heading_white	genebank	Brassica	oleracea	capitata	9	AUT	BRA 723	IPK
TKI424-9	He_ge_wh107	Heading_white	genebank	Brassica	oleracea	capitata	9	AUT	BRA 723	IPK
TKI424-10	He_ge_wh108	Heading_white	genebank	Brassica	oleracea	capitata	9	AUT	BRA 723	IPK
TKI439	He_ge_wh109	Heading_white	genebank	Brassica	oleracea	capitata	9	TUR	HRIGRU 4622	HRI
TKI527	He_ge_wh110	Heading_white	genebank	Brassica	oleracea	capitata	9	TUR	HRIGRU 12479	HRI
TKI529	He_ge_wh111	Heading_white	genebank	Brassica	oleracea	capitata	9	GRC	HRIGRU 4528	HRI
TKI529-1	He_ge_wh112	Heading_white	genebank	Brassica	oleracea	capitata	9	GRC	HRIGRU 4528	HRI
TKI529-2	He_ge_wh113	Heading_white	genebank	Brassica	oleracea	capitata	9	GRC	HRIGRU 4528	HRI
TKI529-3	He_ge_wh114	Heading_white	genebank	Brassica	oleracea	capitata	9	GRC	HRIGRU 4528	HRI
TKI529-4	He_ge_wh115	Heading_white	genebank	Brassica	oleracea	capitata	9	GRC	HRIGRU 4528	HRI
TKI529-5	He_ge_wh116	Heading_white	genebank	Brassica	oleracea	capitata	9	GRC	HRIGRU 4528	HRI
TKI529-6	He_ge_wh117	Heading_white	genebank	Brassica	oleracea	capitata	9	GRC	HRIGRU 4528	HRI
TKI529-7	He_ge_wh118	Heading_white	genebank	Brassica	oleracea	capitata	9	GRC	HRIGRU 4528	HRI
TKI529-8	He_ge_wh119	Heading_white	genebank	Brassica	oleracea	capitata	9	GRC	HRIGRU 4528	HRI
TKI529-9	He_ge_wh120	Heading_white	genebank	Brassica	oleracea	capitata	9	GRC	HRIGRU 4528	HRI
TKI529-10	He_ge_wh121	Heading_white	genebank	Brassica	oleracea	capitata	9	GRC	HRIGRU 4528	HRI
TKI531	He_ge_wh122	Heading_white	genebank	Brassica	oleracea	capitata	9	USA	HRIGRU 8357	HRI
TKI531-1	He_ge_wh123	Heading_white	genebank	Brassica	oleracea	capitata	9	USA	HRIGRU 8357	HRI
TKI531-2	He_ge_wh124	Heading_white	genebank	Brassica	oleracea	capitata	9	USA	HRIGRU 8357	HRI
TKI531-3	He_ge_wh125	Heading_white	genebank	Brassica	oleracea	capitata	9	USA	HRIGRU 8357	HRI
TKI531-4	He_ge_wh126	Heading_white	genebank	Brassica	oleracea	capitata	9	USA	HRIGRU 8357	HRI
TKI531-5	He_ge_wh127	Heading_white	genebank	Brassica	oleracea	capitata	9	USA	HRIGRU 8357	HRI
TKI531-6	He_ge_wh128	Heading_white	genebank	Brassica	oleracea	capitata	9	USA	HRIGRU 8357	HRI
TKI531-7	He_ge_wh129	Heading_white	genebank	Brassica	oleracea	capitata	9	USA	HRIGRU 8357	HRI
TKI531-8	He_ge_wh130	Heading_white	genebank	Brassica	oleracea	capitata	9	USA	HRIGRU 8357	HRI
TKI531-9	He_ge_wh131	Heading_white	genebank	Brassica	oleracea	capitata	9	USA	HRIGRU 8357	HRI
TKI531-10	He_ge_wh132	Heading_white	genebank	Brassica	oleracea	capitata	9	USA	HRIGRU 8357	HRI
TKI532	He_ge_wh133	Heading_white	genebank	Brassica	oleracea	capitata	9	PRT	HRIGRU 11555	HRI
TKI535	He_ge_wh134	Heading_white	genebank	Brassica	oleracea	capitata	9	JPN	HRIGRU 10590	HRI
TKI536	He_ge_wh135	Heading_white	genebank	Brassica	oleracea	capitata	9	GBR	HRIGRU 2574	HRI
TKI538	He_ge_wh136	Heading_white	genebank	Brassica	oleracea	capitata	9	JPN	HRIGRU 9836	HRI
TKI541	He_ge_wh137	Heading_white	genebank	Brassica	oleracea	capitata	9	YUG	HRIGRU 7826	HRI
TKI541-1	He_ge_wh138	Heading_white	genebank	Brassica	oleracea	capitata	9	YUG	HRIGRU 7826	HRI
TKI541-2	He_ge_wh139	Heading_white	genebank	Brassica	oleracea	capitata	9	YUG	HRIGRU 7826	HRI
TKI541-3	He_ge_wh140	Heading_white	genebank	Brassica	oleracea	capitata	9	YUG	HRIGRU 7826	HRI
TKI541-4	He_ge_wh141	Heading_white	genebank	Brassica	oleracea	capitata	9	YUG	HRIGRU 7826	HRI
TKI541-5	He_ge_wh142	Heading_white	genebank	Brassica	oleracea	capitata	9	YUG	HRIGRU 7826	HRI
TKI541-6	He_ge_wh143	Heading_white	genebank	Brassica	oleracea	capitata	9	YUG	HRIGRU 7826	HRI
TKI541-7	He_ge_wh144	Heading_white	genebank	Brassica	oleracea	capitata	9	YUG	HRIGRU 7826	HRI
TKI541-8	He_ge_wh145	Heading_white	genebank	Brassica	oleracea	capitata	9	YUG	HRIGRU 7826	HRI
TKI541-9	He_ge_wh146	Heading_white	genebank	Brassica	oleracea	capitata	9	YUG	HRIGRU 7826	HRI
TKI541-10	He_ge_wh147	Heading_white	genebank	Brassica	oleracea	capitata	9	YUG	HRIGRU 7826	HRI
TKI552	He_ge_wh148	Heading_white	genebank	Brassica	oleracea	capitata	9	ITA	HRIGRU 4771	HRI
TKI553	He_ge_wh149	Heading_white	genebank	Brassica	oleracea	capitata	9	ITA	HRIGRU 5394	HRI
TKI554	He_ge_wh150	Heading_white	genebank	Brassica	oleracea	capitata	9	ITA	HRIGRU 5451	HRI
TKI555	He_ge_wh151	Heading_white	genebank	Brassica	oleracea	capitata	9	PRT	HRIGRU 11490	HRI
TKI556	He_ge_wh152	Heading_white	genebank	Brassica	oleracea	capitata	9	EGY	HRIGRU 6566	HRI
TKI557	He_ge_wh153	Heading_white	genebank	Brassica	oleracea	capitata	9	EGY	HRIGRU 6568	HRI
TKI558	He_ge_wh154	Heading_white	genebank	Brassica	oleracea	capitata	9	GBR	HRIGRU 3775	HRI
TKI635	He_ge_wh155	Heading_white	genebank	Brassica	oleracea	capitata	9	DNK	CGN07028	CGN
TKI636	He_ge_wh156	Heading_white	genebank	Brassica	oleracea	capitata	9	NLD	CGN07061	CGN
TKI637	He_ge_wh157	Heading_white	genebank	Brassica	oleracea	capitata	9	NLD	CGN07062	CGN
TKI648	He_ge_wh158	Heading_white	genebank	Brassica	oleracea	capitata	9	EGY	CGN07127	CGN
TKI659	He_ge_wh159	Heading_white	genebank	Brassica	oleracea	capitata	9	NLD	CGN11029	CGN
TKI668	He_ge_wh160	Heading_white	genebank	Brassica	oleracea	capitata	9	EGY	CGN11060	CGN
TKI669	He_ge_wh161	Heading_white	genebank	Brassica	oleracea	capitata	9	NLD	CGN11065	CGN
TKI670	He_ge_wh162	Heading_white	genebank	Brassica	oleracea	capitata	9	NLD	CGN11069	CGN
TKI688	He_ge_wh163	Heading_white	genebank	Brassica	oleracea	capitata	9	NLD	CGN11155	CGN
TKI689	He_ge_wh164	Heading_white	genebank	Brassica	oleracea	capitata	9	NLD	CGN11158	CGN
TKI702	He_ge_wh165	Heading_white	genebank	Brassica	oleracea	capitata	9	EGY	CGN14053	CGN
TKI703	He_ge_wh166	Heading_white	genebank	Brassica	oleracea	capitata	9	EGY	CGN14054	CGN
TKI713	He_ge_wh167	Heading_white	genebank	Brassica	oleracea	capitata	9	GBR	CGN14080	CGN
TKI718	He_ge_wh168	Heading_white	genebank	Brassica	oleracea	capitata	9	NLD	CGN14091	CGN
TKI724	He_ge_wh169	Heading_white	genebank	Brassica	oleracea	capitata	9	DEU	CGN15122	CGN
TKI735	He_ge_wh170	Heading_white	genebank	Brassica	oleracea	capitata	9	USSR	CGN15152	CGN
TKI736	He_ge_wh171	Heading_white	genebank	Brassica	oleracea	capitata	9	USSR	CGN15156	CGN
TKI739	He_ge_wh172	Heading_white	genebank	Brassica	oleracea	capitata	9	NLD	CGN15224	CGN
TKI740	He_ge_wh173	Heading_white	genebank	Brassica	oleracea	capitata	9	NA	CGN15225	CGN
TKI741	He_ge_wh174	Heading_white	genebank	Brassica	oleracea	capitata	9	NA	CGN15226	CGN
TKI742	He_ge_wh175	Heading_white	genebank	Brassica	oleracea	capitata	9	NA	CGN15227	CGN
TKI743	He_ge_wh176	Heading_white	genebank	Brassica	oleracea	capitata	9	GBR	CGN15228	CGN
TKI744	He_ge_wh177	Heading_white	genebank	Brassica	oleracea	capitata	9	NA	CGN15229	CGN
TKI745	He_ge_wh178	Heading_white	genebank	Brassica	oleracea	capitata	9	GBR	CGN15230	CGN
TKI750	He_ge_wh179	Heading_white	genebank	Brassica	oleracea	capitata	9	JPN	CGN15778	CGN
TKI753	He_ge_wh180	Heading_white	genebank	Brassica	oleracea	capitata	9	NA	CGN17245	CGN
TKI754	He_ge_wh181	Heading_white	genebank	Brassica	oleracea	capitata	9	RUS	CGN17246	CGN
TKI755	He_ge_wh182	Heading_white	genebank	Brassica	oleracea	capitata	9	RUS	CGN17247	CGN
TKI756	He_ge_wh183	Heading_white	genebank	Brassica	oleracea	capitata	9	RUS	CGN17248	CGN
TKI757	He_ge_wh184	Heading_white	genebank	Brassica	oleracea	capitata	9	RUS	CGN17249	CGN
TKI758	He_ge_wh185	Heading_white	genebank	Brassica	oleracea	capitata	9	RUS	CGN17250	CGN
TKI759	He_ge_wh186	Heading_white	genebank	Brassica	oleracea	capitata	9	RUS	CGN17251	CGN
TKI760	He_ge_wh187	Heading_white	genebank	Brassica	oleracea	capitata	9	RUS	CGN17252	CGN
TKI761	He_ge_wh188	Heading_white	genebank	Brassica	oleracea	capitata	9	USSR	CGN17253	CGN
TKI762	He_ge_wh189	Heading_white	genebank	Brassica	oleracea	capitata	9	NA	CGN17254	CGN
TKI763	He_ge_wh190	Heading_white	genebank	Brassica	oleracea	capitata	9	CAN	CGN17255	CGN
TKI764	He_ge_wh191	Heading_white	genebank	Brassica	oleracea	capitata	9	CAN	CGN17256	CGN
TKI765	He_ge_wh192	Heading_white	genebank	Brassica	oleracea	capitata	9	NPL	CGN17257	CGN
TKI769	He_ge_wh193	Heading_white	genebank	Brassica	oleracea	capitata	9	IDN	CGN17277	CGN
TKI774	He_ge_wh194	Heading_white	genebank	Brassica	oleracea	capitata	9	AUT	CGN18431	CGN
TKI775	He_ge_wh195	Heading_white	genebank	Brassica	oleracea	capitata	9	CSK	CGN18432	CGN
TKI806	He_ge_wh196	Heading_white	genebank	Brassica	oleracea	capitata	9	TUR	CGN18465	CGN
TKI816	He_ge_wh197	Heading_white	genebank	Brassica	oleracea	capitata	9	NA	CGN20189	CGN
TKI820	He_ge_wh198	Heading_white	genebank	Brassica	oleracea	capitata	9	TUR	CGN20194	CGN
TKI823	He_ge_wh199	Heading_white	genebank	Brassica	oleracea	capitata	9	POL	PL174868	POL003
TKI824	He_ge_wh200	Heading_white	genebank	Brassica	oleracea	capitata	9	POL	PL174781	POL003
TKI835	He_ge_wh201	Heading_white	genebank	Brassica	oleracea	capitata	9	NOR	NGB5007	SESTO -NGB
TKI908	He_ge_wh202	Heading_white	genebank	Brassica	oleracea	capitata	9	MKD	PI 357379	GRIN
TKI910	He_ge_wh203	Heading_white	genebank	Brassica	oleracea	capitata	9	MKD	PI 357385	GRIN
TKI911	He_ge_wh204	Heading_white	genebank	Brassica	oleracea	capitata	9	IND	PI 212971	GRIN
TKI912	He_ge_wh205	Heading_white	genebank	Brassica	oleracea	capitata	9	AFG	PI 211718	GRIN	lots of side shoots/sprouts. Heterogeneous
TKI914	He_ge_wh206	Heading_white	genebank	Brassica	oleracea	capitata	9	IND	PI 173854	GRIN
TKI916	He_ge_wh207	Heading_white	genebank	Brassica	oleracea	capitata	9	MKD	PI 357395	GRIN
TKI919	He_ge_wh208	Heading_white	genebank	Brassica	oleracea	capitata	9	MKD	PI 357404	GRIN
TKI921	He_ge_wh209	Heading_white	genebank	Brassica	oleracea	capitata	9	TUR	PI 206942	GRIN
TKI922	He_ge_wh210	Heading_white	genebank	Brassica	oleracea	capitata	9	AFG	PI 212080	GRIN
TKI925	He_ge_wh211	Heading_white	genebank	Brassica	oleracea	capitata	9	MKD	PI 357375	GRIN
TKI926	He_ge_wh212	Heading_white	genebank	Brassica	oleracea	capitata	9	MKD	PI 357384	GRIN
TKI928	He_ge_wh213	Heading_white	genebank	Brassica	oleracea	capitata	9	KAZ	PI 662641	GRIN
TKI929	He_ge_wh214	Heading_white	genebank	Brassica	oleracea	capitata	9	USA	PI 662669	GRIN
TKI932	He_ge_wh215	Heading_white	genebank	Brassica	oleracea	capitata	9	USA	PI 662576	GRIN
TKI935	He_ge_wh216	Heading_white	genebank	Brassica	oleracea	capitata	9	MKD	PI 379109	GRIN
TKI937	He_ge_wh217	Heading_white	genebank	Brassica	oleracea	capitata	9	MKD	PI 368388	GRIN
TKI939	He_ge_wh218	Heading_white	genebank	Brassica	oleracea	capitata	9	MKD	PI 370359	GRIN
TKI940	He_ge_wh219	Heading_white	genebank	Brassica	oleracea	capitata	9	IRN	PI 227232	GRIN	could be heading, not clear yet
TKI941	He_ge_wh220	Heading_white	genebank	Brassica	oleracea	capitata	9	MKD	PI 368380	GRIN
TKI945	He_ge_wh221	Heading_white	genebank	Brassica	oleracea	capitata	9	MKD	PI 368382	GRIN
TKI947	He_ge_wh222	Heading_white	genebank	Brassica	oleracea	capitata	9	TUR	PI 169048	GRIN
TKI949	He_ge_wh223	Heading_white	genebank	Brassica	oleracea	capitata	9	MKD	PI 357403	GRIN
TKI951	He_ge_wh224	Heading_white	genebank	Brassica	oleracea	capitata	9	MKD	PI 379107	GRIN
TKI954	He_ge_wh225	Heading_white	genebank	Brassica	oleracea	capitata	9	TUR	PI 173643	GRIN
TKI956	He_ge_wh226	Heading_white	genebank	Brassica	oleracea	capitata	9	MKD	PI 357382	GRIN
TKI958	He_ge_wh227	Heading_white	genebank	Brassica	oleracea	capitata	9	AFG	PI 211581	GRIN
TKI962	He_ge_wh228	Heading_white	genebank	Brassica	oleracea	capitata	9	TUR	PI 176442	GRIN
TKI963	He_ge_wh229	Heading_white	genebank	Brassica	oleracea	capitata	9	BGR	PI 662573	GRIN
TKI967	He_ge_wh230	Heading_white	genebank	Brassica	oleracea	capitata	9	IND	PI 214148	GRIN
TKI968	He_ge_wh231	Heading_white	genebank	Brassica	oleracea	capitata	9	TUR	PI 169039	GRIN
TKI969	He_ge_wh232	Heading_white	genebank	Brassica	oleracea	capitata	9	TUR	PI 169045	GRIN
TKI974	He_ge_wh233	Heading_white	genebank	Brassica	oleracea	capitata	9	MKD	PI 357397	GRIN
TKI986	He_ge_wh234	Heading_white	genebank	Brassica	oleracea	capitata	9	SRB	PI 662705	GRIN
TKI992	He_ge_wh235	Heading_white	genebank	Brassica	oleracea	capitata	9	MKD	PI 357407	GRIN
TKI997	He_ge_wh236	Heading_white	genebank	Brassica	oleracea	capitata	9	MKD	PI 357377	GRIN
TKI999	He_ge_wh237	Heading_white	genebank	Brassica	oleracea	capitata	9	MKD	PI 357392	GRIN
TKI1001	He_ge_wh90	Heading_white	genebank	Brassica	oleracea	capitata	9	MKD	PI ??????	GRIN
TKI1002	He_ge_wh91	Heading_white	genebank	Brassica	oleracea	capitata	9	TUR	PI 169050	GRIN
TKI1006	He_ge_wh92	Heading_white	genebank	Brassica	oleracea	capitata	9	IRN	PI 229747	GRIN
TKI1008	He_ge_wh93	Heading_white	genebank	Brassica	oleracea	capitata	9	MKD	PI 379105	GRIN
TKI1085	He_ge_wh94	Heading_white	genebank	Brassica	oleracea	capitata	9	CHN	PI 662764	GRIN
TKI1087	He_ge_wh95	Heading_white	genebank	Brassica	oleracea	capitata	9	CHN	PI 662765	GRIN
TKI1090	He_ge_wh96	Heading_white	genebank	Brassica	oleracea	capitata	9	CHN	PI 662763	GRIN
TKI1141	He_ge_wh97	Heading_white	genebank	Brassica	oleracea	capitata	9	IRN	PI 222971	GRIN
TKI424	He_ge_wh98	Heading_white	genebank	Brassica	oleracea	capitata	9	AUT	BRA 723	IPK
TKI424-1	He_ge_wh99	Heading_white	genebank	Brassica	oleracea	capitata	9	AUT	BRA 723	IPK
TKI022	He_hy_po1	Heading_pointed	hybrids	Brassica	oleracea	capitata	9	NA	CARAFLEX	Bejo
TKI026	He_hy_po2	Heading_pointed	hybrids	Brassica	oleracea	capitata	9	NA	DUNCAN	Bejo
TKI036	He_hy_po3	Heading_pointed	hybrids	Brassica	oleracea	capitata	9	NA	HISPI	Bejo
TKI050	He_hy_po4	Heading_pointed	hybrids	Brassica	oleracea	capitata	9	NA	MURDOC	Bejo
TKI171	He_hy_po5	Heading_pointed	hybrids	Brassica	oleracea	capitata	9	NA	SONSMA	Rijk Zwaan
TKI178	He_hy_po6	Heading_pointed	hybrids	Brassica	oleracea	capitata	9	NA	TOURIMA	Rijk Zwaan
TKI011	He_hy_re1	Heading_red	hybrids	Brassica	oleracea	capitata	9	NA	AUTORO	Bejo
TKI151	He_hy_re10	Heading_red	hybrids	Brassica	oleracea	capitata	9	NA	MUCSUMA	Rijk Zwaan
TKI161	He_hy_re12	Heading_red	hybrids	Brassica	oleracea	capitata	9	NA	RED DYNASTY	Seminis
TKI162	He_hy_re13	Heading_red	hybrids	Brassica	oleracea	capitata	9	NA	REDMA	Rijk Zwaan
TKI164	He_hy_re14	Heading_red	hybrids	Brassica	oleracea	capitata	9	NA	RESIMA	Rijk Zwaan
TKI165	He_hy_re15	Heading_red	hybrids	Brassica	oleracea	capitata	9	NA	REXOMA	Rijk Zwaan
TKI166	He_hy_re16	Heading_red	hybrids	Brassica	oleracea	capitata	9	NA	RODIMA	Rijk Zwaan
TKI229	He_hy_re17	Heading_red	hybrids	Brassica	oleracea	capitata	9	NA	RAISSA	Syngenta
TKI232	He_hy_re18	Heading_red	hybrids	Brassica	oleracea	capitata	9	NA	REBECCA	Syngenta
TKI233	He_hy_re19	Heading_red	hybrids	Brassica	oleracea	capitata	9	NA	RESCUE	Syngenta
TKI012	He_hy_re2	Heading_red	hybrids	Brassica	oleracea	capitata	9	NA	AZURRO	Bejo
TKI278	He_hy_re20	Heading_red	hybrids	Brassica	oleracea	capitata	9	NA	RUBY KING	?
TKI279	He_hy_re21	Heading_red	hybrids	Brassica	oleracea	capitata	9	NA	RUBY PERFECTION	?
TKI377	He_hy_re22	Heading_red	hybrids	Brassica	oleracea	capitata	9	NA	NIZ13-375	Nickerson-Zwaan
TKI378	He_hy_re23	Heading_red	hybrids	Brassica	oleracea	capitata	9	NA	NIZ13-418	Nickerson-Zwaan
TKI019	He_hy_re3	Heading_red	hybrids	Brassica	oleracea	capitata	9	NA	BUSCARO	Bejo
TKI038	He_hy_re4	Heading_red	hybrids	Brassica	oleracea	capitata	9	NA	INTEGRO	Bejo
TKI045	He_hy_re6	Heading_red	hybrids	Brassica	oleracea	capitata	9	NA	LODERO	Bejo
TKI056	He_hy_re7	Heading_red	hybrids	Brassica	oleracea	capitata	9	NA	PRIMERO	Bejo
TKI064	He_hy_re8	Heading_red	hybrids	Brassica	oleracea	capitata	9	NA	SUBARO	Bejo
TKI065	He_hy_re9	Heading_red	hybrids	Brassica	oleracea	capitata	9	NA	TRAVERO	Bejo
TKI142	He_hy_sa1	Heading_savoy	hybrids	Brassica	oleracea	sabauda	9	NA	ESTREMA	Rijk Zwaan
TKI280	He_hy_sa10	Heading_savoy	hybrids	Brassica	oleracea	sabauda	9	NA	SAVOY ACE	?
TKI376	He_hy_sa11	Heading_savoy	hybrids	Brassica	oleracea	sabauda	9	NA	NANAKUSA	Mikadokyowa
TKI399	He_hy_sa12	Heading_savoy	hybrids	Brassica	oleracea	sabauda	9	NA	YAWARAGI	Mikadokyowa
TKI148	He_hy_sa2	Heading_savoy	hybrids	Brassica	oleracea	sabauda	9	NA	MADLENE	Rijk Zwaan
TKI149	He_hy_sa3	Heading_savoy	hybrids	Brassica	oleracea	sabauda	9	NA	MORAMA	Rijk Zwaan
TKI167	He_hy_sa4	Heading_savoy	hybrids	Brassica	oleracea	sabauda	9	NA	SALIMA	Rijk Zwaan
TKI203	He_hy_sa5	Heading_savoy	hybrids	Brassica	oleracea	sabauda	9	NA	DAMA	Syngenta
TKI213	He_hy_sa6	Heading_savoy	hybrids	Brassica	oleracea	sabauda	9	NA	ICEPRINCE	Syngenta
TKI219	He_hy_sa7	Heading_savoy	hybrids	Brassica	oleracea	sabauda	9	NA	MILA	Syngenta
TKI224	He_hy_sa8	Heading_savoy	hybrids	Brassica	oleracea	sabauda	9	NA	NEBRASKA	Syngenta
TKI240	He_hy_sa9	Heading_savoy	hybrids	Brassica	oleracea	sabauda	9	NA	VERTO	Syngenta
TKI267	He_hy_un1	Heading_unknown	hybrids	Brassica	oleracea	capitata	9	NA	FAST CASH	?
TKI289	He_hy_un2	Heading_unknown	hybrids	Brassica	oleracea	capitata	9	NA	TCA-489	?
TKI290	He_hy_un3	Heading_unknown	hybrids	Brassica	oleracea	capitata	9	NA	TCA-497	?
TKI321	He_hy_un4	Heading_unknown	hybrids	Brassica	oleracea	capitata	9	NA	LUCIR VANIRA	Takii
TKI357	He_hy_un5	Heading_unknown	hybrids	Brassica	oleracea	capitata	9	NA	FRONTIER	Nickerson-Zwaan
TKI008	He_hy_wh1	Heading_white	hybrids	Brassica	oleracea	capitata	9	NA	ALFREDO	Bejo
TKI035	He_hy_wh10	Heading_white	hybrids	Brassica	oleracea	capitata	9	NA	HINOVA	Bejo
TKI037b	He_hy_wh13	Heading_white	hybrids	Brassica	oleracea	capitata	9	NA	HURRICANE	Bejo
TKI055	He_hy_wh14	Heading_white	hybrids	Brassica	oleracea	capitata	9	NA	PASSAT	Bejo
TKI057	He_hy_wh15	Heading_white	hybrids	Brassica	oleracea	capitata	9	NA	REACTION	Bejo
TKI060	He_hy_wh16	Heading_white	hybrids	Brassica	oleracea	capitata	9	NA	RENTON	Bejo
TKI062	He_hy_wh17	Heading_white	hybrids	Brassica	oleracea	capitata	9	NA	STANTON	Bejo
TKI066	He_hy_wh18	Heading_white	hybrids	Brassica	oleracea	capitata	9	NA	TYPHOON	Bejo
TKI076	He_hy_wh19	Heading_white	hybrids	Brassica	oleracea	capitata	9	NA	MEGATON	Bejo
TKI010	He_hy_wh2	Heading_white	hybrids	Brassica	oleracea	capitata	9	NA	AMTRAK	Bejo
TKI116	He_hy_wh20	Heading_white	hybrids	Brassica	oleracea	capitata	9	NA	SINTEX	Bejo
TKI135	He_hy_wh21	Heading_white	hybrids	Brassica	oleracea	capitata	9	NA	ANCOMA	Rijk Zwaan
TKI143	He_hy_wh22	Heading_white	hybrids	Brassica	oleracea	capitata	9	NA	JETMA	Rijk Zwaan
TKI146	He_hy_wh23	Heading_white	hybrids	Brassica	oleracea	capitata	9	NA	LEMMA	Rijk Zwaan
TKI154	He_hy_wh24	Heading_white	hybrids	Brassica	oleracea	capitata	9	NA	OKLAHOMA	Rijk Zwaan
TKI157	He_hy_wh25	Heading_white	hybrids	Brassica	oleracea	capitata	9	NA	ORIEMA	Rijk Zwaan
TKI158	He_hy_wh26	Heading_white	hybrids	Brassica	oleracea	capitata	9	NA	PANDION	Seminis
TKI160	He_hy_wh27	Heading_white	hybrids	Brassica	oleracea	capitata	9	NA	RAYMA	Rijk Zwaan
TKI168	He_hy_wh28	Heading_white	hybrids	Brassica	oleracea	capitata	9	NA	SECOMA	Rijk Zwaan
TKI173	He_hy_wh29	Heading_white	hybrids	Brassica	oleracea	capitata	9	NA	STOREMA	Rijk Zwaan
TKI013	He_hy_wh3	Heading_white	hybrids	Brassica	oleracea	capitata	9	NA	BARTOLO	Bejo
TKI174	He_hy_wh30	Heading_white	hybrids	Brassica	oleracea	capitata	9	NA	SUFAMA	Rijk Zwaan
TKI175	He_hy_wh31	Heading_white	hybrids	Brassica	oleracea	capitata	9	NA	SWEETY	Sakata
TKI177	He_hy_wh32	Heading_white	hybrids	Brassica	oleracea	capitata	9	NA	TACOMA	Rijk Zwaan
TKI185	He_hy_wh33	Heading_white	hybrids	Brassica	oleracea	capitata	9	NA	ZULEIMA	Rijk Zwaan
TKI195	He_hy_wh34	Heading_white	hybrids	Brassica	oleracea	capitata	9	NA	BISHILV (BC63)	Syngenta
TKI208	He_hy_wh35	Heading_white	hybrids	Brassica	oleracea	capitata	9	NA	ERDENO	Syngenta
TKI210	He_hy_wh36	Heading_white	hybrids	Brassica	oleracea	capitata	9	NA	GEMAL	Syngenta
TKI211	He_hy_wh37	Heading_white	hybrids	Brassica	oleracea	capitata	9	NA	GLOBOT	Syngenta
TKI212	He_hy_wh38	Heading_white	hybrids	Brassica	oleracea	capitata	9	NA	GREGORIAN	Syngenta
TKI214	He_hy_wh39	Heading_white	hybrids	Brassica	oleracea	capitata	9	NA	KEVIN	Syngenta
TKI017	He_hy_wh4	Heading_white	hybrids	Brassica	oleracea	capitata	9	NA	BRONCO	Bejo
TKI215	He_hy_wh40	Heading_white	hybrids	Brassica	oleracea	capitata	9	NA	KLABISHI	Syngenta
TKI225	He_hy_wh41	Heading_white	hybrids	Brassica	oleracea	capitata	9	NA	NOVATOR	Syngenta
TKI228	He_hy_wh42	Heading_white	hybrids	Brassica	oleracea	capitata	9	NA	PRUKTOR	Syngenta
TKI231	He_hy_wh43	Heading_white	hybrids	Brassica	oleracea	capitata	9	NA	RAMCO	Syngenta
TKI236	He_hy_wh44	Heading_white	hybrids	Brassica	oleracea	capitata	9	NA	SOCRATES	Syngenta
TKI242	He_hy_wh45	Heading_white	hybrids	Brassica	oleracea	capitata	9	NA	ZENON	Syngenta
TKI245	He_hy_wh46	Heading_white	hybrids	Brassica	oleracea	capitata	9	NA	KS CROSS	Syngenta
TKI261	He_hy_wh47	Heading_white	hybrids	Brassica	oleracea	capitata	9	NA	AKIMAKIGOKUWASE NO.2	?
TKI262	He_hy_wh48	Heading_white	hybrids	Brassica	oleracea	capitata	9	NA	ASASHIO	?
TKI263	He_hy_wh49	Heading_white	hybrids	Brassica	oleracea	capitata	9	NA	AYAHIKARI	?
TKI025	He_hy_wh5	Heading_white	hybrids	Brassica	oleracea	capitata	9	NA	DAURO	Bejo
TKI264	He_hy_wh50	Heading_white	hybrids	Brassica	oleracea	capitata	9	NA	AYAMINE	?
TKI265	He_hy_wh51	Heading_white	hybrids	Brassica	oleracea	capitata	9	NA	AYANE	?
TKI266	He_hy_wh52	Heading_white	hybrids	Brassica	oleracea	capitata	9	NA	CHEERS	?
TKI268	He_hy_wh53	Heading_white	hybrids	Brassica	oleracea	capitata	9	NA	GAKUYOU	?
TKI270	He_hy_wh54	Heading_white	hybrids	Brassica	oleracea	capitata	9	NA	HARUHIKARI NO.7	?
TKI271	He_hy_wh55	Heading_white	hybrids	Brassica	oleracea	capitata	9	NA	HARUNAMI	?
TKI272	He_hy_wh56	Heading_white	hybrids	Brassica	oleracea	capitata	9	NA	HATSUKOI	?
TKI273	He_hy_wh57	Heading_white	hybrids	Brassica	oleracea	capitata	9	NA	HOSHIMISAKI	?
TKI274	He_hy_wh58	Heading_white	hybrids	Brassica	oleracea	capitata	9	NA	NO.1175	?
TKI275	He_hy_wh59	Heading_white	hybrids	Brassica	oleracea	capitata	9	NA	NO.1293	?
TKI028	He_hy_wh6	Heading_white	hybrids	Brassica	oleracea	capitata	9	NA	EXCALIBUR	Bejo
TKI276	He_hy_wh60	Heading_white	hybrids	Brassica	oleracea	capitata	9	NA	OKINA	?
TKI277	He_hy_wh61	Heading_white	hybrids	Brassica	oleracea	capitata	9	NA	OS CROSS	?
TKI281	He_hy_wh62	Heading_white	hybrids	Brassica	oleracea	capitata	9	NA	SHIOMISAKI	?
TKI282	He_hy_wh63	Heading_white	hybrids	Brassica	oleracea	capitata	9	NA	SUZUNE	?
TKI283	He_hy_wh64	Heading_white	hybrids	Brassica	oleracea	capitata	9	NA	T-523	?
TKI284	He_hy_wh65	Heading_white	hybrids	Brassica	oleracea	capitata	9	NA	T-612	?
TKI285	He_hy_wh66	Heading_white	hybrids	Brassica	oleracea	capitata	9	NA	T-681	?
TKI287	He_hy_wh68	Heading_white	hybrids	Brassica	oleracea	capitata	9	NA	TCA-448	?
TKI288	He_hy_wh69	Heading_white	hybrids	Brassica	oleracea	capitata	9	NA	TCA-485	?
TKI029	He_hy_wh7	Heading_white	hybrids	Brassica	oleracea	capitata	9	NA	FARAO	Bejo
TKI291	He_hy_wh70	Heading_white	hybrids	Brassica	oleracea	capitata	9	NA	TERUMISAKI	?
TKI292	He_hy_wh71	Heading_white	hybrids	Brassica	oleracea	capitata	9	NA	YR-SEISHUN	?
TKI293	He_hy_wh72	Heading_white	hybrids	Brassica	oleracea	capitata	9	NA	YR-TENKU	?
TKI294	He_hy_wh73	Heading_white	hybrids	Brassica	oleracea	capitata	9	NA	KOIMISAKI	?
TKI295	He_hy_wh74	Heading_white	hybrids	Brassica	oleracea	capitata	9	NA	HAMAMISAKI	?
TKI296	He_hy_wh75	Heading_white	hybrids	Brassica	oleracea	capitata	9	NA	SEIRIN	?
TKI339	He_hy_wh76	Heading_white	hybrids	Brassica	oleracea	capitata	9	NA	BOURBON	Nickerson-Zwaan
TKI354	He_hy_wh77	Heading_white	hybrids	Brassica	oleracea	capitata	9	NA	DELIGHT BALL	Mikadokyowa
TKI359	He_hy_wh78	Heading_white	hybrids	Brassica	oleracea	capitata	9	NA	FUYUMI	Mikadokyowa
TKI374	He_hy_wh79	Heading_white	hybrids	Brassica	oleracea	capitata	9	NA	MOZART	Nickerson-Zwaan
TKI032	He_hy_wh8	Heading_white	hybrids	Brassica	oleracea	capitata	9	NA	GAZELLE	Bejo
TKI379	He_hy_wh80	Heading_white	hybrids	Brassica	oleracea	capitata	9	NA	NIZ17-1197	Nickerson-Zwaan
TKI380	He_hy_wh81	Heading_white	hybrids	Brassica	oleracea	capitata	9	NA	NIZ17-1237	Nickerson-Zwaan
TKI381	He_hy_wh82	Heading_white	hybrids	Brassica	oleracea	capitata	9	NA	NIZ17-1395	Nickerson-Zwaan
TKI382	He_hy_wh83	Heading_white	hybrids	Brassica	oleracea	capitata	9	NA	NIZ17-1402	Nickerson-Zwaan
TKI383	He_hy_wh84	Heading_white	hybrids	Brassica	oleracea	capitata	9	NA	NIZ17-1439	Nickerson-Zwaan
TKI384	He_hy_wh85	Heading_white	hybrids	Brassica	oleracea	capitata	9	NA	NIZ17-850	Nickerson-Zwaan
TKI390	He_hy_wh86	Heading_white	hybrids	Brassica	oleracea	capitata	9	NA	SEVERINA	Nickerson-Zwaan
TKI393	He_hy_wh87	Heading_white	hybrids	Brassica	oleracea	capitata	9	NA	SHINWAKANATSU	Mikadokyowa
TKI394	He_hy_wh88	Heading_white	hybrids	Brassica	oleracea	capitata	9	NA	SHOGUN	Mikadokyowa
TKI401	He_hy_wh89	Heading_white	hybrids	Brassica	oleracea	capitata	9	NA	ZOLTAN	Nickerson-Zwaan
TKI034	He_hy_wh9	Heading_white	hybrids	Brassica	oleracea	capitata	9	NA	GUNMA	Bejo
WBol409	He_ot_wh238	Heading_white	others	Brassica	oleracea	capitata	9	NA	NA	NA
TKI1171	Ka_ge_1	Kale	genebank	Brassica	oleracea	acephala	9	ZWE	HRIGRU 4293	HRI	unusual, round leaves but no clear stem
TKI1172	Ka_ge_2	Kale	genebank	Brassica	oleracea	acephala	9	ZWE	HRIGRU 7234	HRI
TKI440	Ka_ge_3	Kale	genebank	Brassica	oleracea	acephala	9	PRT	HRIGRU 12789	HRI	like portugese kales, but stem relatively short
TKI441	Ka_ge_4	Kale	genebank	Brassica	oleracea	acephala	9	ZWE	HRIGRU 4293	HRI	looks like Chinese kale
TKI442	Ka_ge_5	Kale	genebank	Brassica	oleracea	acephala	9	ZWE	HRIGRU 7234	HRI	sprouting broccoli
TKI589	Ka_ge_6	Kale	genebank	Brassica	oleracea	acephala	9	ITA	HRIGRU 4885	HRI	sprouting, broccoli? Winter? Narrow leaves
TKI712	Ka_ge_7	Kale	genebank	Brassica	oleracea	acephala	9	BEL	CGN14079	CGN	light color, kale
TKI749	Ka_ge_8	Kale	genebank	Brassica	oleracea	acephala	9	FRA	CGN15775	CGN	like portugese kales, but stem relatively short
TKI684	Ka_ge_bc10	Kale_bore-curly	genebank	Brassica	oleracea	acephala	9	NLD	CGN11143	CGN
TKI687	Ka_ge_bc11	Kale_bore-curly	genebank	Brassica	oleracea	acephala	9	DNK	CGN11152	CGN
TKI723	Ka_ge_bc12	Kale_bore-curly	genebank	Brassica	oleracea	acephala	9	NLD	CGN15120	CGN
TKI785	Ka_ge_bc13	Kale_bore-curly	genebank	Brassica	oleracea	acephala	9	USSR	CGN18444	CGN
TKI822	Ka_ge_bc14	Kale_bore-curly	genebank	Brassica	oleracea	acephala	9	POL	PL173503	POL003
TKI456	Ka_ge_bc15	Kale_bore-curly	genebank	Brassica	oleracea	acephala	9	GBR	NA	NA
TKI436	Ka_ge_bc5	Kale_bore-curly	genebank	Brassica	oleracea	acephala	9	FRA	BRA 963	IPK
TKI468	Ka_ge_bc6	Kale_bore-curly	genebank	Brassica	oleracea	acephala	9	DEU	HRIGRU 7547	HRI
TKI533	Ka_ge_bc7	Kale_bore-curly	genebank	Brassica	oleracea	acephala	9	USA	HRIGRU 13031	HRI
TKI679	Ka_ge_bc8	Kale_bore-curly	genebank	Brassica	oleracea	acephala	9	NLD	CGN11130	CGN
TKI680	Ka_ge_bc9	Kale_bore-curly	genebank	Brassica	oleracea	acephala	9	NLD	CGN11132	CGN
TKI807	Ka_ge_ms10	Kale_marrow-stem	genebank	Brassica	oleracea	acephala	9	TUR	CGN18466	CGN
TKI818	Ka_ge_ms11	Kale_marrow-stem	genebank	Brassica	oleracea	acephala	9	ITA	CGN20192	CGN	palm kale
TKI406	Ka_ge_ms2	Kale_marrow-stem	genebank	Brassica	oleracea	acephala	9	HUN	CR 1375	IPK
TKI460	Ka_ge_ms3	Kale_marrow-stem	genebank	Brassica	oleracea	acephala	9	GBR	HRIGRU 3316	HRI
TKI461	Ka_ge_ms4	Kale_marrow-stem	genebank	Brassica	oleracea	acephala	9	IRL	HRIGRU 4502	HRI
TKI467	Ka_ge_ms5	Kale_marrow-stem	genebank	Brassica	oleracea	acephala	9	NZL	HRIGRU 6431	HRI
TKI725	Ka_ge_ms6	Kale_marrow-stem	genebank	Brassica	oleracea	acephala	9	NLD	CGN15123	CGN
TKI726	Ka_ge_ms7	Kale_marrow-stem	genebank	Brassica	oleracea	acephala	9	NLD	CGN15124	CGN
TKI748	Ka_ge_ms8	Kale_marrow-stem	genebank	Brassica	oleracea	acephala	9	ITA	CGN15774	CGN	palm kale
TKI782	Ka_ge_ms9	Kale_marrow-stem	genebank	Brassica	oleracea	acephala	9	ARG	CGN18440	CGN	palm kale
TKI058	Ka_hy_bc1	Kale_bore-curly	hybrids	Brassica	oleracea	acephala	9	NA	REDBOR	Bejo
TKI059	Ka_hy_bc2	Kale_bore-curly	hybrids	Brassica	oleracea	acephala	9	NA	REFLEX	Bejo
TKI067	Ka_hy_bc3	Kale_bore-curly	hybrids	Brassica	oleracea	acephala	9	NA	WINTERBOR	Bejo
TKI241	Ka_hy_bc4	Kale_bore-curly	hybrids	Brassica	oleracea	acephala	9	NA	WINNETOU	Syngenta
TKI016	Ka_hy_ms1	Kale_marrow-stem	hybrids	Brassica	oleracea	acephala	9	NA	BONANZA	Bejo
TKI697	KaCh_ge_10	KaleChinese	genebank	Brassica	oleracea	alboglabra	9	THA	CGN14038	CGN
TKI768	KaCh_ge_11	KaleChinese	genebank	Brassica	oleracea	alboglabra	9	IDN	CGN17276	CGN
TKI905	KaCh_ge_12	KaleChinese	genebank	Brassica	oleracea	alboglabra	9	CHN	PI 662520	GRIN
TKI1082	KaCh_ge_2	KaleChinese	genebank	Brassica	oleracea	alboglabra	9	JPN	PI 662673	GRIN
TKI1084	KaCh_ge_3	KaleChinese	genebank	Brassica	oleracea	alboglabra	9	CHN	PI 662652	GRIN
TKI1086	KaCh_ge_4	KaleChinese	genebank	Brassica	oleracea	alboglabra	9	CHN	PI 662649	GRIN
TKI1159	KaCh_ge_5	KaleChinese	genebank	Brassica	oleracea	alboglabra	9	NA	AGDH	HRI
TKI498	KaCh_ge_6	KaleChinese	genebank	Brassica	oleracea	alboglabra	9	JPN	HRIGRU 6704	HRI
TKI499	KaCh_ge_7	KaleChinese	genebank	Brassica	oleracea	alboglabra	9	CHN	HRIGRU 7543	HRI
TKI696	KaCh_ge_9	KaleChinese	genebank	Brassica	oleracea	alboglabra	9	PHL	CGN14032	CGN
TKI305	KaCh_hy_1	KaleChinese	hybrids	Brassica	oleracea	alboglabra	9	NA	TAKARA MIDORI	Others(Japanese)
TKI1061	Ko_ge_18	Kohlrabi	genebank	Brassica	oleracea	gongylodes	9	POL	PI 662560	GRIN
TKI1062	Ko_ge_19	Kohlrabi	genebank	Brassica	oleracea	gongylodes	9	USA	PI 662671	GRIN
TKI1063	Ko_ge_20	Kohlrabi	genebank	Brassica	oleracea	gongylodes	9	NLD	PI 662563	GRIN
TKI411	Ko_ge_21	Kohlrabi	genebank	Brassica	oleracea	gongylodes	9	BGR	BRA 1450	IPK
TKI412	Ko_ge_22	Kohlrabi	genebank	Brassica	oleracea	gongylodes	9	GEO	BRA 1464	IPK
TKI413	Ko_ge_23	Kohlrabi	genebank	Brassica	oleracea	gongylodes	9	NA	BRA 1469	IPK
TKI414	Ko_ge_24	Kohlrabi	genebank	Brassica	oleracea	gongylodes	9	HUN	BRA 1473	IPK
TKI416	Ko_ge_25	Kohlrabi	genebank	Brassica	oleracea	gongylodes	9	DEU	BRA 18	IPK
TKI417	Ko_ge_26	Kohlrabi	genebank	Brassica	oleracea	gongylodes	9	NA	BRA 20	IPK
TKI469	Ko_ge_27	Kohlrabi	genebank	Brassica	oleracea	gongylodes	9	SYR	HRIGRU 8207	HRI
TKI581	Ko_ge_28	Kohlrabi	genebank	Brassica	oleracea	gongylodes	9	NZL	HRIGRU 8723	HRI
TKI582	Ko_ge_29	Kohlrabi	genebank	Brassica	oleracea	gongylodes	9	ITA	HRIGRU 2388	HRI
TKI583	Ko_ge_30	Kohlrabi	genebank	Brassica	oleracea	gongylodes	9	ITA	HRIGRU 5434	HRI
TKI584	Ko_ge_31	Kohlrabi	genebank	Brassica	oleracea	gongylodes	9	GBR	HRIGRU 6229	HRI
TKI585	Ko_ge_32	Kohlrabi	genebank	Brassica	oleracea	gongylodes	9	SYR	HRIGRU 7378	HRI
TKI586	Ko_ge_33	Kohlrabi	genebank	Brassica	oleracea	gongylodes	9	SYR	HRIGRU 8202	HRI
TKI587	Ko_ge_34	Kohlrabi	genebank	Brassica	oleracea	gongylodes	9	ITA	HRIGRU 5443	HRI	no tuber, however thick stem, purple color (stem/petoles) and stipula like kohlrabi
TKI588	Ko_ge_35	Kohlrabi	genebank	Brassica	oleracea	gongylodes	9	YUG	HRIGRU 2484	HRI
TKI651	Ko_ge_36	Kohlrabi	genebank	Brassica	oleracea	gongylodes	9	NLD	CGN07136	CGN
TKI652	Ko_ge_37	Kohlrabi	genebank	Brassica	oleracea	gongylodes	9	NLD	CGN07137	CGN
TKI654	Ko_ge_38	Kohlrabi	genebank	Brassica	oleracea	gongylodes	9	NLD	CGN07139	CGN
TKI655	Ko_ge_39	Kohlrabi	genebank	Brassica	oleracea	gongylodes	9	NLD	CGN07140	CGN
TKI656	Ko_ge_40	Kohlrabi	genebank	Brassica	oleracea	gongylodes	9	NLD	CGN07141	CGN
TKI657	Ko_ge_41	Kohlrabi	genebank	Brassica	oleracea	gongylodes	9	NLD	CGN07142	CGN
TKI699	Ko_ge_42	Kohlrabi	genebank	Brassica	oleracea	gongylodes	9	HUN	CGN14047	CGN
TKI738	Ko_ge_43	Kohlrabi	genebank	Brassica	oleracea	gongylodes	9	CHN	CGN15207	CGN
TKI751	Ko_ge_44	Kohlrabi	genebank	Brassica	oleracea	gongylodes	9	DNK	CGN17243	CGN
TKI766	Ko_ge_45	Kohlrabi	genebank	Brassica	oleracea	gongylodes	9	NLD	CGN17258	CGN
TKI787	Ko_ge_46	Kohlrabi	genebank	Brassica	oleracea	gongylodes	9	GEO	CGN18446	CGN
TKI799	Ko_ge_47	Kohlrabi	genebank	Brassica	oleracea	gongylodes	9	BGR	CGN18458	CGN
TKI800	Ko_ge_48	Kohlrabi	genebank	Brassica	oleracea	gongylodes	9	CHN	CGN18459	CGN
TKI801	Ko_ge_49	Kohlrabi	genebank	Brassica	oleracea	gongylodes	9	DEU	CGN18460	CGN
TKI803	Ko_ge_50	Kohlrabi	genebank	Brassica	oleracea	gongylodes	9	HUN	CGN18462	CGN
TKI804	Ko_ge_51	Kohlrabi	genebank	Brassica	oleracea	gongylodes	9	GEO	CGN18463	CGN
TKI042	Ko_hy_1	Kohlrabi	hybrids	Brassica	oleracea	gongylodes	9	NA	KOLIBRI	Bejo
TKI125	Ko_hy_10	Kohlrabi	hybrids	Brassica	oleracea	gongylodes	9	NA	ELTVILLE	Rijk Zwaan
TKI145	Ko_hy_11	Kohlrabi	hybrids	Brassica	oleracea	gongylodes	9	NA	LECH	Rijk Zwaan
TKI147	Ko_hy_12	Kohlrabi	hybrids	Brassica	oleracea	gongylodes	9	NA	LIPPE	Rijk Zwaan
TKI150	Ko_hy_13	Kohlrabi	hybrids	Brassica	oleracea	gongylodes	9	NA	MORRE	Rijk Zwaan
TKI181	Ko_hy_14	Kohlrabi	hybrids	Brassica	oleracea	gongylodes	9	NA	UKZA	Rijk Zwaan
TKI184	Ko_hy_15	Kohlrabi	hybrids	Brassica	oleracea	gongylodes	9	NA	WERRE	Rijk Zwaan
TKI188	Ko_hy_16	Kohlrabi	hybrids	Brassica	oleracea	gongylodes	9	NA	EDER	Rijk Zwaan
TKI317	Ko_hy_17	Kohlrabi	hybrids	Brassica	oleracea	gongylodes	9	NA	EXPRESS FORCER	Takii
TKI071	Ko_hy_2	Kohlrabi	hybrids	Brassica	oleracea	gongylodes	9	NA	KONAN	Bejo
TKI072	Ko_hy_3	Kohlrabi	hybrids	Brassica	oleracea	gongylodes	9	NA	KONMAR	Bejo
TKI073	Ko_hy_4	Kohlrabi	hybrids	Brassica	oleracea	gongylodes	9	NA	KORIST	Bejo
TKI084	Ko_hy_5	Kohlrabi	hybrids	Brassica	oleracea	gongylodes	9	NA	AVAYA	Enza
TKI090	Ko_hy_6	Kohlrabi	hybrids	Brassica	oleracea	gongylodes	9	NA	CINDY	Rijk Zwaan
TKI096	Ko_hy_7	Kohlrabi	hybrids	Brassica	oleracea	gongylodes	9	NA	EF	Sakata
TKI112	Ko_hy_8	Kohlrabi	hybrids	Brassica	oleracea	gongylodes	9	NA	OPUS	Enza
TKI124	Ko_hy_9	Kohlrabi	hybrids	Brassica	oleracea	gongylodes	9	NA	BODE	Rijk Zwaan
WBol405	Ko_ot_52	Kohlrabi	others	Brassica	oleracea	gongylodes	9	NA	NA	NA
TKI471	Or_ge_27	Ornamental	genebank	Brassica	oleracea	acephala	9	JPN	HRIGRU 9846	HRI
TKI540	Or_ge_28	Ornamental	genebank	Brassica	oleracea	acephala	9	ITA	HRIGRU 4886	HRI
TKI1251	Or_hy_10	Ornamental	hybrids	Brassica	oleracea	acephala	9	NA	Takii110	Takii
TKI1252	Or_hy_11	Ornamental	hybrids	Brassica	oleracea	acephala	9	NA	Takii111	Takii
TKI1253	Or_hy_12	Ornamental	hybrids	Brassica	oleracea	acephala	9	NA	Takii112	Takii
TKI1254	Or_hy_13	Ornamental	hybrids	Brassica	oleracea	acephala	9	NA	Takii113	Takii
TKI308	Or_hy_14	Ornamental	hybrids	Brassica	oleracea	acephala	9	NA	MY FAIR LADY	Others(Japanese)
TKI311	Or_hy_15	Ornamental	hybrids	Brassica	oleracea	acephala	9	NA	BENI HATO	Takii
TKI312	Or_hy_16	Ornamental	hybrids	Brassica	oleracea	acephala	9	NA	BENI KAMOME	Takii
TKI313	Or_hy_17	Ornamental	hybrids	Brassica	oleracea	acephala	9	NA	BENI KUJYAKU	Takii
TKI314	Or_hy_18	Ornamental	hybrids	Brassica	oleracea	acephala	9	NA	BENI SANGO	Takii
TKI315	Or_hy_19	Ornamental	hybrids	Brassica	oleracea	acephala	9	NA	BENI SUZUME	Takii
TKI1243	Or_hy_2	Ornamental	hybrids	Brassica	oleracea	acephala	9	NA	Takii102	Takii
TKI316	Or_hy_20	Ornamental	hybrids	Brassica	oleracea	acephala	9	NA	BI-COLOR TORCH	Takii
TKI318	Or_hy_21	Ornamental	hybrids	Brassica	oleracea	acephala	9	NA	FUYU BENI	Takii
TKI322	Or_hy_22	Ornamental	hybrids	Brassica	oleracea	acephala	9	NA	SHIRO HATO	Takii
TKI323	Or_hy_23	Ornamental	hybrids	Brassica	oleracea	acephala	9	NA	SHIRO KUJYAKU	Takii
TKI324	Or_hy_24	Ornamental	hybrids	Brassica	oleracea	acephala	9	NA	SHIRO SANGO	Takii
TKI325	Or_hy_25	Ornamental	hybrids	Brassica	oleracea	acephala	9	NA	SHIRO SUZUME	Takii
TKI326	Or_hy_26	Ornamental	hybrids	Brassica	oleracea	acephala	9	NA	SHIRO TSUGUMI	Takii
TKI1244	Or_hy_3	Ornamental	hybrids	Brassica	oleracea	acephala	9	NA	Takii103	Takii
TKI1245	Or_hy_4	Ornamental	hybrids	Brassica	oleracea	acephala	9	NA	Takii104	Takii
TKI1246	Or_hy_5	Ornamental	hybrids	Brassica	oleracea	acephala	9	NA	Takii105	Takii
TKI1247	Or_hy_6	Ornamental	hybrids	Brassica	oleracea	acephala	9	NA	Takii106	Takii
TKI1248	Or_hy_7	Ornamental	hybrids	Brassica	oleracea	acephala	9	NA	Takii107	Takii
TKI1249	Or_hy_8	Ornamental	hybrids	Brassica	oleracea	acephala	9	NA	Takii108	Takii
TKI1099	Sp_ge_11	Sprouts	genebank	Brassica	oleracea	gemmifera	9	ESP	PI 249534	GRIN
TKI1100	Sp_ge_12	Sprouts	genebank	Brassica	oleracea	gemmifera	9	HUN	PI 507855	GRIN
TKI559	Sp_ge_13	Sprouts	genebank	Brassica	oleracea	gemmifera	9	GBR	HRIGRU 1945	HRI
TKI560	Sp_ge_14	Sprouts	genebank	Brassica	oleracea	gemmifera	9	GBR	HRIGRU 2083	HRI
TKI561	Sp_ge_15	Sprouts	genebank	Brassica	oleracea	gemmifera	9	FRA	HRIGRU 2175	HRI
TKI562	Sp_ge_16	Sprouts	genebank	Brassica	oleracea	gemmifera	9	DEU	HRIGRU 250	HRI	leaves large round-like cabbage, stem rel. short
TKI563	Sp_ge_17	Sprouts	genebank	Brassica	oleracea	gemmifera	9	USA	HRIGRU 2788	HRI
TKI564	Sp_ge_18	Sprouts	genebank	Brassica	oleracea	gemmifera	9	NLD	HRIGRU 2808	HRI
TKI565	Sp_ge_19	Sprouts	genebank	Brassica	oleracea	gemmifera	9	GBR	HRIGRU 291	HRI
TKI568	Sp_ge_20	Sprouts	genebank	Brassica	oleracea	gemmifera	9	DNK	HRIGRU 362	HRI
TKI569	Sp_ge_21	Sprouts	genebank	Brassica	oleracea	gemmifera	9	GBR	HRIGRU 408	HRI
TKI570	Sp_ge_22	Sprouts	genebank	Brassica	oleracea	gemmifera	9	DNK	HRIGRU 434	HRI
TKI571	Sp_ge_23	Sprouts	genebank	Brassica	oleracea	gemmifera	9	DNK	HRIGRU 4607	HRI
TKI572	Sp_ge_24	Sprouts	genebank	Brassica	oleracea	gemmifera	9	ITA	HRIGRU 4782	HRI
TKI573	Sp_ge_25	Sprouts	genebank	Brassica	oleracea	gemmifera	9	ITA	HRIGRU 4783	HRI
TKI575	Sp_ge_26	Sprouts	genebank	Brassica	oleracea	gemmifera	9	GBR	HRIGRU 5086	HRI
TKI576	Sp_ge_27	Sprouts	genebank	Brassica	oleracea	gemmifera	9	NLD	HRIGRU 523	HRI
TKI577	Sp_ge_28	Sprouts	genebank	Brassica	oleracea	gemmifera	9	ITA	HRIGRU 6212	HRI
TKI578	Sp_ge_29	Sprouts	genebank	Brassica	oleracea	gemmifera	9	GBR	HRIGRU 703	HRI
TKI579	Sp_ge_30	Sprouts	genebank	Brassica	oleracea	gemmifera	9	FRA	HRIGRU 8302	HRI
TKI627	Sp_ge_31	Sprouts	genebank	Brassica	oleracea	gemmifera	9	NLD	CGN06988	CGN
TKI628	Sp_ge_32	Sprouts	genebank	Brassica	oleracea	gemmifera	9	NLD	CGN06993	CGN
TKI629	Sp_ge_33	Sprouts	genebank	Brassica	oleracea	gemmifera	9	DEU	CGN06994	CGN
TKI630	Sp_ge_34	Sprouts	genebank	Brassica	oleracea	gemmifera	9	NLD	CGN06997	CGN
TKI632	Sp_ge_35	Sprouts	genebank	Brassica	oleracea	gemmifera	9	NLD	CGN07005	CGN
TKI633	Sp_ge_36	Sprouts	genebank	Brassica	oleracea	gemmifera	9	CHE	CGN07006	CGN
TKI658	Sp_ge_37	Sprouts	genebank	Brassica	oleracea	gemmifera	9	NLD	CGN11025	CGN
TKI667	Sp_ge_38	Sprouts	genebank	Brassica	oleracea	gemmifera	9	NLD	CGN11059	CGN
TKI708	Sp_ge_39	Sprouts	genebank	Brassica	oleracea	gemmifera	9	NLD	CGN14068	CGN
TKI709	Sp_ge_40	Sprouts	genebank	Brassica	oleracea	gemmifera	9	DNK	CGN14070	CGN
TKI710	Sp_ge_41	Sprouts	genebank	Brassica	oleracea	gemmifera	9	NLD	CGN14071	CGN
TKI711	Sp_ge_42	Sprouts	genebank	Brassica	oleracea	gemmifera	9	NLD	CGN14076	CGN
TKI716	Sp_ge_43	Sprouts	genebank	Brassica	oleracea	gemmifera	9	NLD	CGN14087	CGN
TKI772	Sp_ge_45	Sprouts	genebank	Brassica	oleracea	gemmifera	9	GBR	CGN17292	CGN
TKI829	Sp_ge_46	Sprouts	genebank	Brassica	oleracea	gemmifera	9	DNK	NGB1979	SESTO -NGB
TKI830	Sp_ge_47	Sprouts	genebank	Brassica	oleracea	gemmifera	9	DNK	NGB1982	SESTO -NGB
TKI831	Sp_ge_48	Sprouts	genebank	Brassica	oleracea	gemmifera	9	DNK	NGB2432	SESTO -NGB
TKI832	Sp_ge_49	Sprouts	genebank	Brassica	oleracea	gemmifera	9	NOR	NGB5025	SESTO -NGB
TKI841	Sp_ge_50	Sprouts	genebank	Brassica	oleracea	gemmifera	9	FRA	CGN06990	CGN
TKI031	Sp_hy_1	Sprouts	hybrids	Brassica	oleracea	gemmifera	9	NA	FRANKLIN	Bejo
TKI343	Sp_hy_10	Sprouts	hybrids	Brassica	oleracea	gemmifera	9	NA	BRIGHT	Nickerson-Zwaan
TKI051	Sp_hy_2	Sprouts	hybrids	Brassica	oleracea	gemmifera	9	NA	NEPTUNO	Bejo
TKI193	Sp_hy_3	Sprouts	hybrids	Brassica	oleracea	gemmifera	9	NA	AURELIUS	Syngenta
TKI201	Sp_hy_4	Sprouts	hybrids	Brassica	oleracea	gemmifera	9	NA	COBUS	Syngenta
TKI218	Sp_hy_5	Sprouts	hybrids	Brassica	oleracea	gemmifera	9	NA	MAXIMUS	Syngenta
TKI226	Sp_hy_6	Sprouts	hybrids	Brassica	oleracea	gemmifera	9	NA	PETRUS	Syngenta
TKI227	Sp_hy_7	Sprouts	hybrids	Brassica	oleracea	gemmifera	9	NA	PROFITUS	Syngenta
TKI341	Sp_hy_8	Sprouts	hybrids	Brassica	oleracea	gemmifera	9	NA	BREL	Nickerson-Zwaan
TKI342	Sp_hy_9	Sprouts	hybrids	Brassica	oleracea	gemmifera	9	NA	BRENDEN	Nickerson-Zwaan
TKI1054	Tr_ge_1	Tronchuda	genebank	Brassica	oleracea	costata	9	PRT	PI 662840	GRIN
TKI493	Tr_ge_10	Tronchuda	genebank	Brassica	oleracea	costata	9	ZWE	HRIGRU 4302	HRI
TKI537	Tr_ge_11	Tronchuda	genebank	Brassica	oleracea	costata	9	ESP	HRIGRU 9978	HRI
TKI612	Tr_ge_12	Tronchuda	genebank	Brassica	oleracea	costata	9	PRT	HRIGRU 11604	HRI
TKI613	Tr_ge_13	Tronchuda	genebank	Brassica	oleracea	costata	9	PRT	HRIGRU 11612	HRI
TKI614	Tr_ge_14	Tronchuda	genebank	Brassica	oleracea	costata	9	PRT	HRIGRU 11646	HRI
TKI615	Tr_ge_15	Tronchuda	genebank	Brassica	oleracea	costata	9	PRT	HRIGRU 12182	HRI
TKI616	Tr_ge_16	Tronchuda	genebank	Brassica	oleracea	costata	9	PRT	HRIGRU 7799	HRI
TKI617	Tr_ge_17	Tronchuda	genebank	Brassica	oleracea	costata	9	PRT	HRIGRU 9468	HRI
TKI618	Tr_ge_18	Tronchuda	genebank	Brassica	oleracea	costata	9	PRT	HRIGRU 9490	HRI
TKI619	Tr_ge_19	Tronchuda	genebank	Brassica	oleracea	costata	9	PRT	HRIGRU 9544	HRI
TKI620	Tr_ge_20	Tronchuda	genebank	Brassica	oleracea	costata	9	PRT	HRIGRU 9574	HRI
TKI621	Tr_ge_21	Tronchuda	genebank	Brassica	oleracea	costata	9	PRT	HRIGRU 9577	HRI
TKI622	Tr_ge_22	Tronchuda	genebank	Brassica	oleracea	costata	9	PRT	HRIGRU 9579	HRI
TKI623	Tr_ge_23	Tronchuda	genebank	Brassica	oleracea	costata	9	PRT	HRIGRU 9467	HRI
TKI624	Tr_ge_24	Tronchuda	genebank	Brassica	oleracea	costata	9	PRT	HRIGRU 9489	HRI
TKI625	Tr_ge_25	Tronchuda	genebank	Brassica	oleracea	costata	9	PRT	HRIGRU 9578	HRI
TKI721	Tr_ge_26	Tronchuda	genebank	Brassica	oleracea	costata	9	ESP	CGN14111	CGN
TKI747	Tr_ge_27	Tronchuda	genebank	Brassica	oleracea	costata	9	PRT	CGN15773	CGN
TKI770	Tr_ge_28	Tronchuda	genebank	Brassica	oleracea	costata	9	PRT	CGN17283	CGN
TKI819	Tr_ge_29	Tronchuda	genebank	Brassica	oleracea	costata	9	PRT	CGN20193	CGN
TKI842	Tr_ge_30	Tronchuda	genebank	Brassica	oleracea	costata	9	ESP	MBG-BRS0625	Pablo Velasco
TKI848	Tr_ge_31	Tronchuda	genebank	Brassica	oleracea	costata	9	ESP	MBG-BRS0655	Pablo Velasco
TKI857	Tr_ge_32	Tronchuda	genebank	Brassica	oleracea	costata	9	ESP	MBG-BRS0062	Pablo Velasco
TKI864	Tr_ge_33	Tronchuda	genebank	Brassica	oleracea	costata	9	NA	MBG-BRS0226	Pablo Velasco
TKI865	Tr_ge_34	Tronchuda	genebank	Brassica	oleracea	costata	9	NA	MBG-BRS0551	Pablo Velasco
TKI866	Tr_ge_35	Tronchuda	genebank	Brassica	oleracea	costata	9	NA	MBG-BRS0554	Pablo Velasco
TKI1092dd	Tr_ge_4	Tronchuda	genebank	Brassica	oleracea	costata	9	PRT	PI 662566	GRIN
TKI1094	Tr_ge_5	Tronchuda	genebank	Brassica	oleracea	costata	9	ESP	PI 662702	GRIN
TKI1095	Tr_ge_6	Tronchuda	genebank	Brassica	oleracea	costata	9	PRT	PI 662568	GRIN
TKI1097	Tr_ge_7	Tronchuda	genebank	Brassica	oleracea	costata	9	PRT	PI 662565	GRIN
TKI1185	Tr_ge_8	Tronchuda	genebank	Brassica	oleracea	costata	9	PRT	CGN15773	CGN
TKI472	Tr_ge_9	Tronchuda	genebank	Brassica	oleracea	costata	9	PRT	HRIGRU 11496	HRI
TKI867	WC9_ge_bou1	WildC9	genebank	Brassica	bourgeaui	NA	9	ESP	EXT-BRS0013	Pablo Velasco
TKI868	WC9_ge_bou2	WildC9	genebank	Brassica	bourgeaui	NA	9	ESP	EXT-BRS0014	Pablo Velasco
TKI878	WC9_ge_bou3	WildC9	genebank	Brassica	bourgeaui	NA	9	ESP	BRA 2848	IPK
TKI896	WC9_ge_cre1	WildC9	genebank	Brassica	cretica	NA	9	GRC	PI 662588	GRIN
TKI1219	WC9_ge_dre1	WildC9	genebank	Brassica	drepanensis	NA	9	ITA	BRA 2923	IPK
TKI1223	WC9_ge_dre2	WildC9	genebank	Brassica	drepanensis	NA	9	ITA	K 6926	IPK
TKI1234	WC9_ge_dre3	WildC9	genebank	Brassica	drepanensis	NA	9	ITA	PI 662589	GRIN
TKI1194	WC9_ge_inc1	WildC9	genebank	Brassica	incana	NA	9	ITA	BRA 2918	IPK
TKI900	WC9_ge_inc10	WildC9	genebank	Brassica	incana	NA	9	ITA	PI 662591	GRIN
TKI901	WC9_ge_inc11	WildC9	genebank	Brassica	incana	NA	9	ITA	PI 435898	GRIN	similar to incana 5
TKI909	WC9_ge_inc12	WildC9	genebank	Brassica	incana	NA	9	ETH	PI 358284	GRIN	Brassica oleracea L. var. capitata L.
TKI1224	WC9_ge_inc2	WildC9	genebank	Brassica	incana	NA	9	ITA	HRIGRU 6848	HRI
TKI1235	WC9_ge_inc3	WildC9	genebank	Brassica	incana	NA	9	ITA	PI 662591	GRIN
TKI1239	WC9_ge_inc4	WildC9	genebank	Brassica	incana	NA	9	ITA	PI 662584	GRIN
TKI869	WC9_ge_inc5	WildC9	genebank	Brassica	incana	NA	9	NA	CGN18470	CGN	small plants, low vigour
TKI871	WC9_ge_inc6	WildC9	genebank	Brassica	incana	NA	9	NA	CGN18471	CGN	different leaves comp. to 5,8,12
TKI881	WC9_ge_inc7	WildC9	genebank	Brassica	incana	NA	9	NA	BRA 1262	IPK
TKI882	WC9_ge_inc8	WildC9	genebank	Brassica	incana	NA	9	ITA	BRA 2918	IPK	similar to incana 5, 14/7/21 no flowers, single stem
TKI899	WC9_ge_inc9	WildC9	genebank	Brassica	incana	NA	9	ITA	PI 662584	GRIN
TKI1240	WC9_ge_ins1	WildC9	genebank	Brassica	insularis	NA	9	GRC	PI 662587	GRIN
TKI1236	WC9_ge_mac1	WildC9	genebank	Brassica	macrocarpa	NA	9	ITA	PI 662585	GRIN
TKI883	WC9_ge_mac2	WildC9	genebank	Brassica	macrocarpa	NA	9	NA	BRA 2944	IPK
TKI903	WC9_ge_mac3	WildC9	genebank	Brassica	macrocarpa	NA	9	ITA	PI 662585	GRIN
TKI870	WC9_ge_mon1	WildC9	genebank	Brassica	montana	NA	9	ITA	CGN18472	CGN
TKI879	WC9_ge_mon2	WildC9	genebank	Brassica	montana	NA	9	NA	BRA 1644	IPK
TKI1216	WC9_ge_rup1	WildC9	genebank	Brassica	rupestris	NA	9	ITA	BRA 2851	IPK
TKI885	WC9_ge_rup3	WildC9	genebank	Brassica	rupestris	NA	9	ITA	BRA 2992	IPK
TKI886	WC9_ge_rup4	WildC9	genebank	Brassica	rupestris	NA	9	ITA	K 10259	IPK
TKI894	WC9_ge_rup5	WildC9	genebank	Brassica	rupestris	NA	9	ITA	K 10260	IPK
TKI1220	WC9_ge_vil1	WildC9	genebank	Brassica	villosa	NA	9	ITA	CGN14116	CGN
TKI880	WC9_ge_vil2	WildC9	genebank	Brassica	villosa	NA	9	ITA	BRA 1896	IPK
TKI887	WC9_ge_vil3	WildC9	genebank	Brassica	villosa	NA	9	ITA	K 10264	IPK
TKI888	WC9_ge_vil4	WildC9	genebank	Brassica	villosa	NA	9	ITA	K 10263	IPK
TKI1091	Wo_ge_1	WildOleracea	genebank	Brassica	oleracea	oleracea	9	GBR	PI 662647	GRIN
TKI444	Wo_ge_10	WildOleracea	genebank	Brassica	oleracea	oleracea	9	GBR	HRIGRU 7795	HRI
TKI445	Wo_ge_11	WildOleracea	genebank	Brassica	oleracea	oleracea	9	GBR	HRIGRU 7796	HRI
TKI446	Wo_ge_12	WildOleracea	genebank	Brassica	oleracea	oleracea	9	GBR	HRIGRU 7797	HRI
TKI447	Wo_ge_13	WildOleracea	genebank	Brassica	oleracea	oleracea	9	GBR	HRIGRU 8694	HRI
TKI448	Wo_ge_14	WildOleracea	genebank	Brassica	oleracea	oleracea	9	GBR	HRIGRU 8705	HRI
TKI449	Wo_ge_15	WildOleracea	genebank	Brassica	oleracea	oleracea	9	GBR	HRIGRU 8707	HRI
TKI450	Wo_ge_16	WildOleracea	genebank	Brassica	oleracea	oleracea	9	GBR	HRIGRU 8714	HRI
TKI451	Wo_ge_17	WildOleracea	genebank	Brassica	oleracea	oleracea	9	GBR	HRIGRU 8724	HRI
TKI452	Wo_ge_18	WildOleracea	genebank	Brassica	oleracea	oleracea	9	GBR	HRIGRU 2075	HRI
TKI453	Wo_ge_19	WildOleracea	genebank	Brassica	oleracea	oleracea	9	NA	HRIGRU 7343	HRI
TKI1173	Wo_ge_2	WildOleracea	genebank	Brassica	oleracea	oleracea	9	NZL	HRIGRU 7338	HRI	surprising ducomented origin, may be heading cabbage, grouped with heading cabbage in the tree
TKI626	Wo_ge_22	WildOleracea	genebank	Brassica	oleracea	oleracea	9	FRA	CGN06903	CGN
TKI815	Wo_ge_23	WildOleracea	genebank	Brassica	oleracea	oleracea	9	DEU	CGN18947	CGN
TKI1174	Wo_ge_3	WildOleracea	genebank	Brassica	oleracea	oleracea	9	GBR	HRIGRU 7795	HRI
TKI1177	Wo_ge_4	WildOleracea	genebank	Brassica	oleracea	oleracea	9	GBR	HRIGRU 8694	HRI
TKI1179	Wo_ge_5	WildOleracea	genebank	Brassica	oleracea	oleracea	9	GBR	HRIGRU 8714	HRI
TKI1184	Wo_ge_7	WildOleracea	genebank	Brassica	oleracea	oleracea	9	FRA	CGN06903	CGN
TKI1226	Wo_ge_8	WildOleracea	genebank	Brassica	oleracea	oleracea	9	GEO	K 8025	IPK
TKI443	Wo_ge_9	WildOleracea	genebank	Brassica	oleracea	oleracea	9	NZL	HRIGRU 7338	HRI	surprising ducomented origin, may be heading cabbage, grouped with heading cabbage in the tree
